# Supplementary material for: Multiplex-Heterogeneous Network-Based Capturing Potential SNP “Switches” of Pathways Associating With Diverse Disease Characteristics of Asthma
Source: Front Cell Dev Biol. 2021 Dec 14;9:744932. doi: 10.3389/fcell.2021.744932 (PMC8712737; doi:10.3389/fcell.2021.744932)
Supplement: Supplementary file 1 [file Table2.XLSX]

## Sheet: Sheet1
diseaseCharacteristic	pathwayID	pathwayName	correlationScore	RS	Statistical Pvalue	mRNAs	mRNANum	miRNAs	miRNANum	totalSum
hyperresponsiveness	WP1449	Regulation of toll-like receptor signaling pathway	2.5626	14.1097	8.41021e-19	4792/7124/3576/7099/3569	5	MIMAT0000449	1	6
hyperresponsiveness	R-HSA-6785807	Interleukin-4 and Interleukin-13 signaling	1.22587	8.62674	no efficent result in random data	240/3091/3553/3565/3569/3576/3586/3596/3605/3662/3716/3717/3718/4312/7040/7124/7297	17	MIMAT0000437/MIMAT0000449/MIMAT0000427/MIMAT0004926/MIMAT0000758	5	22
hyperresponsiveness	hsa04657	IL-17 signaling pathway	2.67328	8.03849	1.80635e-07	5970/3565/3567/3596/3605/4792/1432/3576/3627/3569/7124/4586/6279/4312/3553/3458	16	MIMAT0000449/MIMAT0000441/MIMAT0000437/MIMAT0004597/MIMAT0000445/MIMAT0000076	6	22
hyperresponsiveness	WP5095	Overview of proinflammatory and profibrotic mediators	1.45647	6.53289	8.96387e-10	5970/3553/114548	3	MIMAT0000449	1	4
hyperresponsiveness	R-HSA-8985947	Interleukin-9 signaling	0.986548	6.04789	no efficent result in random data	3578/3716/3718/6776/6777	5		0	5
inflammation	R-HSA-6785807	Interleukin-4 and Interleukin-13 signaling	4.38772	9.20298	7.26129e-08	10538/149233/207/2208/240/2625/3091/3383/3552/3553/3565/3566/3569/3576/3586/3592/3596/3597/3605/3606/3662/3716/3717/3718/3726/4313/4318/51561/5743/6097/6347/6356/6367/6772/6774/6778/7040/7124/7297/7412/7422/8651/9021	43	MIMAT0000437/MIMAT0000100/MIMAT0000280/MIMAT0000428/MIMAT0000449/MIMAT0001631/MIMAT0000462/MIMAT0000435/MIMAT0000103/MIMAT0000430/MIMAT0000256/MIMAT0000414/MIMAT0000250/MIMAT0000318/MIMAT0000231/MIMAT0000271	16	59
inflammation	hsa04060	Cytokine-cytokine receptor interaction	15.0575	8.13874	5.78442e-23	6351/6361/6367/6352/6355/6359/6357/6354/6347/6356/6369/10344/6362/6364/3576/3627/6387/284340/3558/3565/3578/85480/3562/3567/1437/3596/1440/3569/3592/51561/10148/3586/29949/50616/282616/282617/3458/3552/3553/27178/3606/90865/3605/64806/3603/7124/8740/4803/7292/7040/9518/3624/1233/1232/729230/1230/3577/3579/643/7852/3559/3566/3597/4352/149233/3554/8809/9173/23765/55540/943/7293	72	MIMAT0000758/MIMAT0000437/MIMAT0000231/MIMAT0026606	4	76
inflammation	R-HSA-8985947	Interleukin-9 signaling	3.38171	6.5177	3.01563e-06	3578/3716/3718/6772/6774/6776/6777	7	MIMAT0000280/MIMAT0000428	2	9
remodeling	R-HSA-448424	Interleukin-17 signaling	2.8444	8.4642	3.23605e-07	112744/23765/3605/55540/64806	5		0	5
remodeling	R-HSA-5221030	TET1,2,3 and TDG demethylate DNA	2.71335	7.93676	6.62967e-07		0	MIMAT0000082/MIMAT0000423	2	2
remodeling	R-HSA-1660661	Sphingolipid de novo biosynthesis	2.63311	7.61388	1.03648e-06	8877/94103	2	MIMAT0000075	1	3
remodeling	R-HSA-6785807	Interleukin-4 and Interleukin-13 signaling	2.34846	6.46831	5.32087e-06	1026/112744/207/2247/2308/240/246/3383/3553/3565/3566/3569/3576/3586/3596/3605/3662/3688/3717/4312/4313/4318/4609/5295/5743/595/596/6347/6356/6772/6774/6778/6935/7040/7124/7422	36	MIMAT0000437/MIMAT0000280/MIMAT0000428/MIMAT0000449/MIMAT0001631/MIMAT0000462/MIMAT0000264/MIMAT0000435/MIMAT0000427/MIMAT0000423/MIMAT0000082/MIMAT0000418/MIMAT0000103/MIMAT0000256/MIMAT0000259/MIMAT0000681/MIMAT0000250/MIMAT0000073/MIMAT0000756/MIMAT0003308	20	56
hyperresponsiveness								remodeling									inflammation
pathwaySource	pathwayName	pathway_sum	RS	mRNANum	miRNANum			pathwaySource	pathwayName	pathway_sum	RS	mRNANum	miRNANum			pathwaySource	pathwayName	pathway_sum	RS	mRNANum	miRNANum
KEGG	hsa04657	2.67328	8.03849	16	6			KEGG	hsa04917	10.6766	2.07696	17	30			KEGG	hsa04060	15.0575	8.13874	72	4
KEGG	hsa04060	1.92879	5.0867	23	2			KEGG	hsa05205	10.5863	2.04026	34	24			KEGG	hsa04062	9.72454	4.83849	48	16
KEGG	hsa04611	1.81701	4.64354	10	1			KEGG	hsa05212	10.3168	1.93069	25	29			KEGG	hsa04061	7.93913	3.7336	35	4
KEGG	hsa04360	1.76965	4.45575	8	3			KEGG	hsa05161	10.2673	1.91057	39	24			KEGG	hsa05200	7.67483	3.57004	79	10
KEGG	hsa04630	1.52255	3.47604	18	8			KEGG	hsa05213	10.0243	1.81178	16	30			KEGG	hsa04080	7.10129	3.21511	22	0
KEGG	hsa04062	1.34296	2.76399	17	4			KEGG	hsa05215	9.96613	1.78812	30	33			KEGG	hsa04630	6.43387	2.80208	42	16
KEGG	hsa04659	1.30511	2.61391	22	3			KEGG	hsa04520	9.93205	1.77426	11	25			KEGG	hsa04657	5.30295	2.10222	33	21
KEGG	hsa04061	1.22282	2.28766	11	1			KEGG	hsa04933	9.88875	1.75666	32	37			KEGG	hsa04659	5.18708	2.03052	43	15
KEGG	hsa04510	1.11136	1.84571	12	6			KEGG	hsa05220	9.88607	1.75557	22	34			KEGG	hsa05164	4.65216	1.69948	33	12
KEGG	hsa05200	1.10334	1.81391	34	4			KEGG	hsa04935	9.85899	1.74456	18	15			KEGG	hsa04151	4.60076	1.66767	42	12
KEGG	hsa04918	1.02393	1.49909	1	0			KEGG	hsa05200	9.55019	1.61901	74	18			KEGG	hsa05321	4.60068	1.66763	33	12
KEGG	hsa00590	0.982364	1.33428	3	0			KEGG	hsa05223	9.49751	1.59759	17	29			KEGG	hsa05163	4.50054	1.60565	39	19
KEGG	hsa04658	0.981727	1.33175	15	2			KEGG	hsa05131	9.42676	1.56883	31	17			KEGG	hsa04933	4.36574	1.52223	34	26
KEGG	hsa05321	0.895006	0.987917	15	2			KEGG	hsa05235	9.33857	1.53298	25	22			KEGG	hsa05131	4.35769	1.51726	32	9
KEGG	hsa04660	0.881981	0.936276	11	4			KEGG	hsa05214	9.2094	1.48046	19	28			KEGG	hsa04020	4.30104	1.48219	21	1
KEGG	hsa05010	0.860563	0.851356	7	2			KEGG	hsa05160	9.20436	1.47841	29	23			KEGG	hsa05166	4.09338	1.35369	36	20
KEGG	hsa04670	0.85547	0.831164	10	3			KEGG	hsa05216	9.18326	1.46983	9	27			KEGG	hsa00970	3.9658	1.27473	0	1
KEGG	hsa05323	0.847508	0.799596	11	3			KEGG	hsa05167	9.0547	1.41756	40	24			KEGG	hsa04217	3.9524	1.26644	22	5
KEGG	hsa05163	0.841734	0.776704	19	4			KEGG	hsa05169	8.95011	1.37504	28	16			KEGG	hsa04750	3.94339	1.26087	20	2
KEGG	hsa05130	0.83672	0.756824	17	4			KEGG	hsa05162	8.933	1.36808	23	21			KEGG	hsa05171	3.92015	1.24649	36	10
KEGG	hsa04810	0.83088	0.733669	11	5			KEGG	hsa04110	8.92356	1.36425	10	25			KEGG	hsa04072	3.89908	1.23344	23	8
KEGG	hsa04613	0.826892	0.717857	9	2			KEGG	hsa05211	8.86942	1.34223	17	25			KEGG	hsa04014	3.8331	1.19261	24	14
KEGG	hsa05135	0.818652	0.685185	18	7			KEGG	hsa05132	8.84158	1.33091	27	13			KEGG	hsa05205	3.82222	1.18588	32	24
KEGG	hsa05161	0.815453	0.672501	19	8			KEGG	hsa05210	8.79272	1.31105	24	37			KEGG	hsa05161	3.73471	1.13172	37	20
KEGG	hsa04520	0.808886	0.646464	8	4			KEGG	hsa05135	8.64861	1.25246	32	17			KEGG	hsa05132	3.49731	0.98481	27	8
KEGG	hsa05310	0.800026	0.611336	6	0			KEGG	hsa05221	8.64625	1.2515	18	18			KEGG	hsa05167	3.4561	0.959308	37	22
KEGG	hsa04621	0.797527	0.601427	14	2			KEGG	hsa05130	8.59887	1.23223	22	15			KEGG	hsa05020	3.41573	0.93433	19	5
KEGG	hsa05164	0.787636	0.562212	16	5			KEGG	hsa04625	8.56224	1.21734	21	20			KEGG	hsa04015	3.35336	0.895733	23	14
KEGG	hsa04151	0.782797	0.543027	17	3			KEGG	hsa05218	8.53272	1.20534	19	28			KEGG	hsa05168	3.34649	0.89148	26	4
KEGG	hsa04217	0.781889	0.539429	14	2			KEGG	hsa04550	8.53175	1.20494	19	20			KEGG	hsa05160	3.29669	0.86066	23	20
KEGG	hsa04668	0.781115	0.536357	8	6			KEGG	hsa05231	8.5003	1.19216	15	19			KEGG	hsa05165	3.29291	0.858322	31	13
KEGG	hsa04020	0.767623	0.482865	6	2			KEGG	hsa04310	8.46459	1.17764	9	13			KEGG	hsa05152	3.25735	0.836317	34	9
KEGG	hsa05202	0.763237	0.465475	8	3			KEGG	hsa05219	8.46202	1.1766	18	32			KEGG	hsa04625	3.21942	0.812841	30	15
KEGG	hsa05169	0.751767	0.419997	12	6			KEGG	hsa05145	8.43526	1.16572	24	16			KEGG	hsa04640	3.14908	0.769313	17	0
KEGG	hsa04933	0.75156	0.419178	12	9			KEGG	hsa04015	8.42637	1.1621	24	16			KEGG	hsa04724	3.14509	0.766842	5	0
KEGG	hsa04935	0.743195	0.38601	6	3			KEGG	hsa05170	8.41312	1.15671	27	11			KEGG	hsa04935	3.13128	0.758298	24	14
KEGG	hsa04550	0.735168	0.354185	6	5			KEGG	hsa05225	8.41065	1.15571	24	26			KEGG	hsa04660	3.11423	0.747744	27	17
KEGG	hsa05145	0.734306	0.350768	14	5			KEGG	hsa04914	8.40653	1.15403	9	18			KEGG	hsa05225	3.10024	0.739086	20	26
KEGG	hsa04640	0.727962	0.325617	7	0			KEGG	hsa04218	8.34003	1.127	27	26			KEGG	hsa05226	3.07546	0.723756	17	27
KEGG	hsa05167	0.725226	0.314767	15	3			KEGG	hsa05224	8.31523	1.11692	24	29			KEGG	hsa04662	3.05876	0.71342	15	16
KEGG	hsa04921	0.723023	0.306033	7	4			KEGG	hsa04215	8.30736	1.11371	2	15			KEGG	hsa04064	3.02573	0.69298	23	9
KEGG	hsa05171	0.722637	0.304502	17	2			KEGG	hsa04210	8.30715	1.11363	17	25			KEGG	hsa04658	3.01485	0.686246	28	12
KEGG	hsa04664	0.71784	0.285482	8	5			KEGG	hsa04115	8.30385	1.11229	6	22			KEGG	hsa05162	3.01388	0.685646	26	22
KEGG	hsa05223	0.712473	0.264204	7	7			KEGG	hsa05222	8.27545	1.10074	20	24			KEGG	hsa05415	2.99743	0.675467	21	10
KEGG	hsa05418	0.711794	0.261512	10	10			KEGG	hsa05166	8.24287	1.0875	33	20			KEGG	hsa05130	2.98798	0.669617	24	15
KEGG	hsa05415	0.708895	0.250019	8	1			KEGG	hsa04137	8.07389	1.01879	4	17			KEGG	hsa05135	2.97269	0.660155	32	17
KEGG	hsa05162	0.708138	0.247016	11	8			KEGG	hsa04380	8.01478	0.994762	26	14			KEGG	hsa04022	2.95305	0.648	14	4
KEGG	hsa05140	0.706719	0.241391	13	2			KEGG	hsa04932	7.96974	0.976451	15	13			KEGG	hsa04620	2.93738	0.638303	31	12
KEGG	hsa04270	0.704082	0.230934	8	1			KEGG	hsa05163	7.93061	0.96054	44	21			KEGG	hsa05323	2.9264	0.631507	20	6
KEGG	hsa05206	0.703945	0.23039	5	10			KEGG	hsa04926	7.89964	0.947949	20	15			KEGG	hsa05022	2.91933	0.627132	18	2
KEGG	hsa04972	0.699961	0.214596	5	0			KEGG	hsa04350	7.89735	0.947018	13	16			KEGG	hsa04510	2.91047	0.621652	22	20
KEGG	hsa04024	0.69565	0.197505	8	1			KEGG	hsa04725	7.88443	0.941763	9	11			KEGG	hsa04144	2.88412	0.605346	11	3
KEGG	hsa05160	0.68887	0.17062	11	5			KEGG	hsa04934	7.84693	0.926517	11	13			KEGG	hsa05169	2.868	0.595368	29	20
KEGG	hsa04924	0.688311	0.168407	1	0			KEGG	hsa04919	7.84318	0.924992	19	18			KEGG	hsa00130	2.85147	0.585138	0	1
KEGG	hsa05222	0.684501	0.153299	8	7			KEGG	hsa04930	7.83715	0.922543	8	10			KEGG	hsa04218	2.82211	0.566973	22	23
KEGG	hsa04920	0.681171	0.140096	7	3			KEGG	hsa04151	7.82439	0.917353	49	13			KEGG	hsa05145	2.81392	0.561903	25	17
KEGG	hsa05165	0.678305	0.128734	12	5			KEGG	hsa04920	7.72494	0.876921	14	12			KEGG	hsa04668	2.80174	0.554361	27	20
KEGG	hsa05166	0.677397	0.125134	13	3			KEGG	hsa04620	7.68168	0.859332	28	14			KEGG	hsa05202	2.74073	0.516607	18	16
KEGG	hsa04625	0.676932	0.123289	12	6			KEGG	hsa04012	7.66689	0.853321	22	24			KEGG	hsa04550	2.70807	0.496399	18	22
KEGG	hsa05322	0.674001	0.111669	4	0			KEGG	hsa04915	7.62102	0.83467	16	18			KEGG	hsa05142	2.70136	0.492246	30	19
KEGG	hsa04620	0.672499	0.105714	11	5			KEGG	hsa04668	7.60865	0.829641	28	19			KEGG	hsa05143	2.69599	0.488924	12	5
KEGG	hsa04722	0.67178	0.102861	6	4			KEGG	hsa05165	7.58398	0.819609	40	13			KEGG	hsa05223	2.63739	0.452656	16	25
KEGG	hsa05152	0.670758	0.0988088	15	2			KEGG	hsa05206	7.54606	0.804194	32	40			KEGG	hsa04010	2.63737	0.452646	29	14
KEGG	hsa05330	0.667469	0.0857703	6	1			KEGG	hsa04962	7.53981	0.801651	0	7			KEGG	hsa04380	2.59297	0.42517	30	15
KEGG	hsa05030	0.666216	0.0808031	1	0			KEGG	hsa04510	7.50993	0.789503	28	21			KEGG	hsa04926	2.58993	0.423285	21	17
KEGG	hsa05219	0.665611	0.0784018	4	8			KEGG	hsa04066	7.5082	0.788799	24	26			KEGG	hsa04672	2.55201	0.399823	9	1
KEGG	hsa04916	0.664702	0.0747998	2	2			KEGG	hsa04662	7.48997	0.781389	16	14			KEGG	hsa05206	2.54241	0.393879	25	45
KEGG	hsa04919	0.661931	0.0638103	7	4			KEGG	hsa04014	7.48994	0.781377	28	16			KEGG	hsa05418	2.53473	0.389127	25	21
KEGG	hsa04912	0.660157	0.0567778	4	2			KEGG	hsa04910	7.4876	0.780426	14	19			KEGG	hsa04621	2.51534	0.377128	26	9
KEGG	hsa05205	0.655973	0.0401899	13	6			KEGG	hsa05152	7.46347	0.770613	22	12			KEGG	hsa05140	2.50833	0.372792	22	10
KEGG	hsa05131	0.655069	0.0366057	14	5			KEGG	hsa05133	7.44692	0.763888	12	9			KEGG	hsa04810	2.50105	0.368285	16	10
KEGG	hsa04530	0.650046	0.0166915	6	3			KEGG	hsa05100	7.40802	0.748071	8	8			KEGG	hsa04931	2.46071	0.343323	19	12
KEGG	hsa04932	0.648894	0.012121	8	4			KEGG	hsa04722	7.39792	0.743965	18	17			KEGG	hsa04140	2.4575	0.341334	15	21
KEGG	hsa05144	0.647065	0.00486999	9	4			KEGG	hsa04140	7.3886	0.740175	18	23			KEGG	hsa04664	2.45478	0.339653	21	17
KEGG	hsa05235	0.646955	0.00443447	10	4			KEGG	hsa05142	7.38348	0.738093	30	15			KEGG	hsa04611	2.43809	0.329325	16	7
KEGG	hsa04931	0.645594	-0.000961358	6	4			KEGG	hsa05203	7.37616	0.735118	20	18			KEGG	hsa05212	2.419	0.317506	18	24
KEGG	hsa04140	0.643992	-0.0073144	3	7			KEGG	hsa04072	7.36335	0.72991	18	7			KEGG	hsa04066	2.41259	0.313541	21	23
KEGG	hsa05133	0.642702	-0.012427	10	1			KEGG	hsa05164	7.36027	0.728655	28	10			KEGG	hsa04713	2.405	0.308843	5	2
KEGG	hsa05168	0.642161	-0.0145741	12	1			KEGG	hsa04931	7.34755	0.723487	16	13			KEGG	hsa04919	2.39189	0.300729	22	21
KEGG	hsa05213	0.641528	-0.0170833	3	8			KEGG	hsa05140	7.32139	0.712849	19	10			KEGG	hsa04932	2.32213	0.257562	18	13
KEGG	hsa05203	0.640296	-0.0219654	11	4			KEGG	hsa05418	7.31506	0.710276	26	21			KEGG	hsa04145	2.31508	0.253195	8	1
KEGG	hsa05220	0.640116	-0.0226828	6	7			KEGG	hsa05415	7.28353	0.697456	19	16			KEGG	hsa00562	2.29236	0.239137	4	0
KEGG	hsa05216	0.639906	-0.0235115	4	6			KEGG	hsa04211	7.25786	0.687022	12	21			KEGG	hsa05034	2.26822	0.224198	6	3
KEGG	hsa05132	0.638788	-0.0279448	13	4			KEGG	hsa04923	7.25498	0.685848	5	9			KEGG	hsa04070	2.25489	0.215951	5	0
KEGG	hsa05226	0.637176	-0.0343365	7	6			KEGG	hsa04064	7.23052	0.675904	22	13			KEGG	hsa05213	2.22698	0.198675	10	25
KEGG	hsa04672	0.636145	-0.0384256	7	2			KEGG	hsa05171	7.19612	0.661919	30	9			KEGG	hsa05203	2.21624	0.192031	21	13
KEGG	hsa04623	0.63257	-0.0526014	6	2			KEGG	hsa05217	7.19353	0.660865	3	7			KEGG	hsa04071	2.21107	0.188833	19	17
KEGG	hsa05212	0.627939	-0.0709619	6	5			KEGG	hsa04150	7.17542	0.653502	18	17			KEGG	hsa05144	2.21027	0.188337	17	11
KEGG	hsa04750	0.624609	-0.0841638	4	1			KEGG	hsa04530	7.1619	0.648007	5	10			KEGG	hsa04722	2.19129	0.17659	21	20
KEGG	hsa05231	0.622378	-0.0930103	3	5			KEGG	hsa04916	7.06813	0.609882	9	7			KEGG	hsa04613	2.16713	0.161641	22	5
KEGG	hsa04727	0.622053	-0.0942981	1	0			KEGG	hsa04261	7.06166	0.607253	5	8			KEGG	hsa04920	2.15669	0.155176	14	10
KEGG	hsa04071	0.621102	-0.0980684	10	4			KEGG	hsa05230	6.96986	0.56993	17	29			KEGG	hsa04514	2.14483	0.147837	5	1
KEGG	hsa05215	0.620336	-0.101107	6	7			KEGG	hsa04068	6.96104	0.566343	28	29			KEGG	hsa05235	2.14148	0.145769	27	22
KEGG	hsa04064	0.619941	-0.102673	8	4			KEGG	hsa04664	6.9586	0.565351	17	13			KEGG	hsa04068	2.11643	0.130266	20	25
KEGG	hsa04928	0.617522	-0.112261	7	4			KEGG	hsa04720	6.91938	0.549406	5	8			KEGG	hsa04610	2.11592	0.129948	5	0
KEGG	hsa05218	0.616008	-0.118264	2	5			KEGG	hsa04152	6.88224	0.534303	12	14			KEGG	hsa05014	2.09264	0.115543	7	3
KEGG	hsa05143	0.614569	-0.123969	6	3			KEGG	hsa04960	6.75636	0.483127	5	6			KEGG	hsa04666	2.07812	0.106554	12	12
KEGG	hsa04380	0.613604	-0.127798	12	2			KEGG	hsa04810	6.75171	0.481236	24	9			KEGG	hsa03320	2.06282	0.0970865	4	0
KEGG	hsa05146	0.61328	-0.129081	11	3			KEGG	hsa05144	6.68602	0.45453	11	7			KEGG	hsa05224	2.05725	0.093644	16	29
KEGG	hsa04310	0.612883	-0.130657	6	3			KEGG	hsa04621	6.66012	0.443996	24	9			KEGG	hsa05320	2.04457	0.0857944	5	0
KEGG	hsa05022	0.612774	-0.131088	8	0			KEGG	hsa05134	6.62487	0.429668	6	9			KEGG	hsa05310	2.03154	0.0777299	8	0
KEGG	hsa05211	0.612173	-0.133472	4	7			KEGG	hsa04613	6.5755	0.409592	20	7			KEGG	hsa05215	2.02268	0.0722473	17	28
KEGG	hsa04218	0.612024	-0.134062	8	7			KEGG	hsa05168	6.50092	0.379272	29	4			KEGG	hsa04910	2.01913	0.0700478	13	11
KEGG	hsa05332	0.611965	-0.134294	5	1			KEGG	hsa04371	6.49791	0.378046	18	21			KEGG	hsa05221	2.01281	0.0661399	17	20
KEGG	hsa04723	0.611512	-0.136092	1	0			KEGG	hsa04658	6.47439	0.368484	18	10			KEGG	hsa04917	2.01173	0.0654686	17	26
KEGG	hsa05142	0.611508	-0.136105	12	3			KEGG	hsa05120	6.44743	0.357524	12	8			KEGG	hsa05133	1.99467	0.0549124	21	8
KEGG	hsa04917	0.61146	-0.136298	6	8			KEGG	hsa04217	6.4397	0.354383	19	8			KEGG	hsa05134	1.97758	0.0443391	13	9
KEGG	hsa04911	0.610996	-0.138138	1	0			KEGG	hsa04390	6.35495	0.319925	14	24			KEGG	hsa04024	1.95543	0.0306305	18	6
KEGG	hsa00564	0.610939	-0.138363	1	1			KEGG	hsa04728	6.3105	0.301855	3	4			KEGG	hsa04211	1.9549	0.0302995	10	20
KEGG	hsa04371	0.610769	-0.139038	3	7			KEGG	hsa04611	6.29783	0.296701	13	8			KEGG	hsa04120	1.94136	0.0219204	3	2
KEGG	hsa04979	0.607726	-0.151104	2	1			KEGG	hsa04912	6.22885	0.268655	10	8			KEGG	hsa04929	1.93745	0.019503	9	7
KEGG	hsa05230	0.607567	-0.151733	3	6			KEGG	hsa04659	6.1508	0.236924	28	14			KEGG	hsa04911	1.92788	0.0135795	6	0
KEGG	hsa04115	0.606589	-0.155611	2	7			KEGG	hsa04071	6.1368	0.231232	19	15			KEGG	hsa04742	1.90109	-0.00300035	1	0
KEGG	hsa05120	0.606035	-0.157807	7	2			KEGG	hsa04670	6.07134	0.204616	17	10			KEGG	hsa04916	1.8898	-0.00998417	9	8
KEGG	hsa05221	0.60599	-0.157986	3	5			KEGG	hsa05022	6.06611	0.20249	19	6			KEGG	hsa04670	1.88582	-0.0124491	17	12
KEGG	hsa04152	0.605229	-0.161004	2	3			KEGG	hsa04928	6.03908	0.191501	11	19			KEGG	hsa04371	1.88439	-0.0133311	14	17
KEGG	hsa05134	0.601959	-0.173967	7	3			KEGG	hsa04660	6.01819	0.183009	21	17			KEGG	hsa04360	1.85821	-0.0295365	15	7
KEGG	hsa04540	0.601177	-0.177066	2	1			KEGG	hsa04650	5.98518	0.169589	13	4			KEGG	hsa05222	1.85457	-0.0317859	13	26
KEGG	hsa04012	0.601003	-0.177757	4	3			KEGG	hsa04657	5.9829	0.168662	32	20			KEGG	hsa04918	1.81737	-0.0548041	4	0
KEGG	hsa04137	0.597262	-0.19259	3	5			KEGG	hsa04973	5.95853	0.158752	4	4			KEGG	hsa05031	1.80537	-0.0622335	5	0
KEGG	hsa00970	0.596267	-0.196534	0	1			KEGG	hsa05321	5.95228	0.156212	24	10			KEGG	hsa04913	1.77102	-0.0834912	5	1
KEGG	hsa04010	0.594672	-0.202861	8	7			KEGG	hsa05143	5.91779	0.142191	7	6			KEGG	hsa04622	1.7706	-0.0837476	10	4
KEGG	hsa04015	0.593906	-0.205895	7	1			KEGG	hsa04010	5.87046	0.122945	37	16			KEGG	hsa00760	1.74531	-0.0994032	2	0
KEGG	hsa04350	0.591449	-0.215639	7	5			KEGG	hsa04666	5.85233	0.115573	11	11			KEGG	hsa05017	1.72093	-0.114486	7	1
KEGG	hsa05017	0.590105	-0.220968	1	2			KEGG	hsa04340	5.82135	0.102979	4	10			KEGG	hsa05146	1.70294	-0.125624	19	10
KEGG	hsa04072	0.588486	-0.227386	6	2			KEGG	hsa04060	5.77902	0.0857671	40	3			KEGG	hsa05230	1.69916	-0.127961	13	25
KEGG	hsa04666	0.586894	-0.233697	2	2			KEGG	hsa05020	5.7708	0.0824289	15	9			KEGG	hsa04650	1.68205	-0.138551	16	4
KEGG	hsa04370	0.585065	-0.240949	3	3			KEGG	hsa04144	5.68214	0.0463818	10	4			KEGG	hsa04261	1.68072	-0.139374	9	6
KEGG	hsa04714	0.584804	-0.241986	1	0			KEGG	hsa03040	5.6498	0.0332307	0	6			KEGG	hsa05216	1.65149	-0.157458	7	26
KEGG	hsa04014	0.583217	-0.248278	6	2			KEGG	hsa04929	5.6174	0.0200589	10	8			KEGG	hsa04726	1.65008	-0.158336	8	2
KEGG	hsa04730	0.582407	-0.251486	1	0			KEGG	hsa04062	5.5622	-0.00238531	31	18			KEGG	hsa04960	1.64816	-0.159523	5	6
KEGG	hsa00562	0.580604	-0.258638	1	0			KEGG	hsa04630	5.55569	-0.0050289	32	17			KEGG	hsa04310	1.64724	-0.160089	12	11
KEGG	hsa05210	0.578824	-0.265694	6	9			KEGG	hsa04921	5.54402	-0.00977314	13	12			KEGG	hsa04979	1.64368	-0.162293	3	2
KEGG	hsa05214	0.578791	-0.265823	2	6			KEGG	hsa05110	5.39659	-0.0697134	0	3			KEGG	hsa00590	1.63983	-0.164676	5	0
KEGG	hsa04066	0.577189	-0.272177	7	6			KEGG	hsa03018	5.39536	-0.0702158	0	5			KEGG	hsa04924	1.62524	-0.173708	4	1
KEGG	hsa04940	0.576455	-0.275089	4	1			KEGG	hsa04540	5.36147	-0.0839932	11	4			KEGG	hsa04930	1.60936	-0.183534	11	8
KEGG	hsa04390	0.575812	-0.277634	3	4			KEGG	hsa04730	5.26491	-0.123251	6	5			KEGG	hsa04350	1.6019	-0.188148	12	15
KEGG	hsa00565	0.574666	-0.282181	1	1			KEGG	hsa05010	5.26159	-0.124604	21	6			KEGG	hsa04210	1.58486	-0.198692	15	19
KEGG	hsa04022	0.574299	-0.283634	5	1			KEGG	hsa05416	5.21269	-0.144485	5	5			KEGG	hsa04725	1.58121	-0.200952	10	10
KEGG	hsa04915	0.572454	-0.29095	2	6			KEGG	hsa05323	5.16319	-0.164609	16	6			KEGG	hsa05010	1.57108	-0.207224	18	8
KEGG	hsa05170	0.570831	-0.297385	7	5			KEGG	hsa04623	5.14041	-0.173869	8	5			KEGG	hsa04714	1.55514	-0.217087	5	1
KEGG	hsa05217	0.568824	-0.305342	1	1			KEGG	hsa05410	5.14022	-0.173949	8	4			KEGG	hsa00564	1.55033	-0.220063	3	1
KEGG	hsa04261	0.568521	-0.306543	2	2			KEGG	hsa04724	5.09756	-0.191292	3	2			KEGG	hsa05016	1.53686	-0.228401	7	3
KEGG	hsa03320	0.566422	-0.314866	5	0			KEGG	hsa04114	5.07565	-0.2002	5	4			KEGG	hsa04623	1.52103	-0.238193	10	5
KEGG	hsa05100	0.5657	-0.31773	4	3			KEGG	hsa04070	5.07234	-0.201546	4	4			KEGG	hsa04973	1.49605	-0.253653	4	4
KEGG	hsa04926	0.565023	-0.320413	7	5			KEGG	hsa03010	5.00498	-0.228934	0	4			KEGG	hsa04152	1.49222	-0.256022	10	14
KEGG	hsa04622	0.561991	-0.332436	6	2			KEGG	hsa04713	4.98843	-0.235659	2	2			KEGG	hsa05231	1.49061	-0.257019	14	15
KEGG	hsa04210	0.561195	-0.33559	4	7			KEGG	hsa04622	4.84059	-0.295767	13	4			KEGG	hsa04925	1.48642	-0.259612	4	0
KEGG	hsa04922	0.560317	-0.339072	1	0			KEGG	hsa04213	4.82926	-0.300375	11	26			KEGG	hsa00565	1.4654	-0.272619	2	1
KEGG	hsa05225	0.559551	-0.342108	5	5			KEGG	hsa04024	4.81517	-0.306104	15	5			KEGG	hsa04012	1.46174	-0.274887	15	27
KEGG	hsa04650	0.558067	-0.347993	5	1			KEGG	hsa04672	4.80432	-0.310516	9	2			KEGG	hsa04927	1.45663	-0.278046	3	0
KEGG	hsa04080	0.556617	-0.353741	2	0			KEGG	hsa04330	4.77313	-0.323194	2	5			KEGG	hsa03013	1.43785	-0.289671	0	5
KEGG	hsa04728	0.556504	-0.35419	2	1			KEGG	hsa04020	4.76494	-0.326526	16	3			KEGG	hsa05012	1.42972	-0.294701	4	0
KEGG	hsa04068	0.552775	-0.368975	8	5			KEGG	hsa04925	4.75819	-0.329267	0	2			KEGG	hsa03410	1.41426	-0.30427	1	1
KEGG	hsa04662	0.551645	-0.373456	4	3			KEGG	hsa04120	4.7397	-0.336788	3	5			KEGG	hsa04370	1.39792	-0.314382	15	13
KEGG	hsa05320	0.548331	-0.386595	4	0			KEGG	hsa04145	4.73385	-0.339166	6	3			KEGG	hsa04150	1.39186	-0.318128	13	20
KEGG	hsa04725	0.547139	-0.391322	1	3			KEGG	hsa04061	4.7168	-0.346098	19	5			KEGG	hsa05032	1.37487	-0.328646	3	0
KEGG	hsa05224	0.54697	-0.391991	3	6			KEGG	hsa04370	4.60803	-0.390318	16	16			KEGG	hsa05211	1.36631	-0.333944	15	25
KEGG	hsa04213	0.546791	-0.392701	0	4			KEGG	hsa05014	4.51778	-0.427014	8	3			KEGG	hsa04923	1.33787	-0.351544	8	4
KEGG	hsa04914	0.544593	-0.401415	1	3			KEGG	hsa05202	4.44937	-0.454825	16	17			KEGG	hsa04512	1.33533	-0.353116	4	5
KEGG	hsa04913	0.542681	-0.408996	1	0			KEGG	hsa05034	4.43819	-0.459372	5	4			KEGG	hsa04915	1.32428	-0.359954	12	14
KEGG	hsa04145	0.542396	-0.410124	3	0			KEGG	hsa05016	4.42433	-0.465007	7	1			KEGG	hsa04922	1.30863	-0.36964	8	3
KEGG	hsa04110	0.539932	-0.419894	3	4			KEGG	hsa03015	4.35828	-0.491859	0	2			KEGG	hsa04971	1.30734	-0.370437	3	0
KEGG	hsa05020	0.538921	-0.423902	6	1			KEGG	hsa04723	4.33478	-0.501416	4	1			KEGG	hsa04270	1.29826	-0.376054	13	2
KEGG	hsa04971	0.537649	-0.428945	1	0			KEGG	hsa05031	4.31674	-0.508748	1	2			KEGG	hsa00591	1.29274	-0.379473	2	0
KEGG	hsa04144	0.53503	-0.439331	4	3			KEGG	hsa04022	4.31379	-0.509947	9	3			KEGG	hsa05330	1.28974	-0.381325	7	2
KEGG	hsa04929	0.532817	-0.448104	0	2			KEGG	hsa04922	4.2414	-0.539379	7	6			KEGG	hsa04740	1.27721	-0.389084	1	0
KEGG	hsa04150	0.531462	-0.453478	3	4			KEGG	hsa00100	4.21835	-0.548752	0	2			KEGG	hsa05204	1.27676	-0.389362	3	0
KEGG	hsa00591	0.529566	-0.460993	1	0			KEGG	hsa04714	4.21565	-0.549848	6	2			KEGG	hsa04146	1.27218	-0.392193	2	0
KEGG	hsa04934	0.526661	-0.472514	2	3			KEGG	hsa04726	4.21353	-0.550712	9	3			KEGG	hsa04928	1.26815	-0.394691	11	13
KEGG	hsa04612	0.52404	-0.482903	2	0			KEGG	hsa03013	4.18694	-0.561523	1	7			KEGG	hsa04340	1.25185	-0.404777	3	4
KEGG	hsa05414	0.522125	-0.490498	3	2			KEGG	hsa05412	4.14996	-0.576559	5	2			KEGG	hsa05412	1.25129	-0.405124	1	3
KEGG	hsa04114	0.520593	-0.496571	2	1			KEGG	hsa05414	4.10353	-0.595435	5	2			KEGG	hsa05332	1.24391	-0.409688	6	2
KEGG	hsa05416	0.519836	-0.499573	2	2			KEGG	hsa04512	4.02752	-0.626336	6	4			KEGG	hsa05220	1.23293	-0.416483	14	29
KEGG	hsa05410	0.519154	-0.502276	4	1			KEGG	hsa05030	3.93958	-0.66209	1	3			KEGG	hsa04723	1.2231	-0.422566	7	0
KEGG	hsa04211	0.517982	-0.506923	1	3			KEGG	hsa00562	3.91937	-0.670308	3	2			KEGG	hsa05150	1.21397	-0.42822	5	0
KEGG	hsa05034	0.517741	-0.507879	0	1			KEGG	hsa04360	3.91862	-0.670613	20	9			KEGG	hsa04970	1.17224	-0.454044	5	0
KEGG	hsa04720	0.517475	-0.508934	1	1			KEGG	hsa01040	3.85276	-0.697391	0	3			KEGG	hsa05210	1.13048	-0.479883	17	34
KEGG	hsa04970	0.507444	-0.548706	1	0			KEGG	hsa05330	3.80675	-0.716096	5	2			KEGG	hsa00062	1.11338	-0.490469	0	2
KEGG	hsa04960	0.507201	-0.549668	0	2			KEGG	hsa04270	3.80265	-0.717764	9	2			KEGG	hsa04115	1.11189	-0.491387	3	25
KEGG	hsa04930	0.503502	-0.564335	1	2			KEGG	hsa00640	3.78306	-0.725729	0	3			KEGG	hsa00900	1.11162	-0.491557	0	1
KEGG	hsa04330	0.500109	-0.577786	1	3			KEGG	hsa00270	3.74617	-0.740726	0	2			KEGG	hsa01040	1.10264	-0.497114	1	2
KEGG	hsa05014	0.496296	-0.592904	3	1			KEGG	hsa05332	3.73151	-0.746686	4	2			KEGG	hsa04972	1.09687	-0.500682	5	0
KEGG	hsa05412	0.495832	-0.594746	2	1			KEGG	hsa04080	3.70729	-0.756533	11	0			KEGG	hsa00592	1.09225	-0.503543	2	0
KEGG	hsa05016	0.494211	-0.601173	1	0			KEGG	hsa04927	3.68056	-0.767401	1	2			KEGG	hsa00982	1.0861	-0.507352	1	0
KEGG	hsa04215	0.491253	-0.6129	0	3			KEGG	hsa03460	3.67139	-0.77113	0	2			KEGG	hsa05170	1.08352	-0.508944	23	19
KEGG	hsa04514	0.490763	-0.614843	0	1			KEGG	hsa04977	3.60861	-0.796656	0	3			KEGG	hsa00280	1.08058	-0.510764	0	2
KEGG	hsa04726	0.489497	-0.619864	1	0			KEGG	hsa00061	3.50621	-0.838285	0	2			KEGG	hsa04540	1.07423	-0.514694	7	7
KEGG	hsa05340	0.488397	-0.624222	1	0			KEGG	hsa04640	3.47878	-0.849437	10	0			KEGG	hsa05100	1.06847	-0.518262	6	12
KEGG	hsa04910	0.487293	-0.628601	0	3			KEGG	hsa00280	3.43436	-0.867498	0	2			KEGG	hsa05340	1.0648	-0.520529	2	0
KEGG	hsa04962	0.482526	-0.647501	0	1			KEGG	hsa04141	3.37099	-0.893261	2	2			KEGG	hsa00561	1.05467	-0.526798	2	1
KEGG	hsa04070	0.481033	-0.65342	1	1			KEGG	hsa04710	3.34385	-0.904297	1	2			KEGG	hsa03050	1.05221	-0.52832	1	0
KEGG	hsa03013	0.476015	-0.673316	0	1			KEGG	hsa04610	3.31121	-0.917567	5	0			KEGG	hsa00983	1.05146	-0.528783	1	0
KEGG	hsa04973	0.472519	-0.687176	0	2			KEGG	hsa05320	3.2594	-0.938633	4	1			KEGG	hsa00790	1.04701	-0.531538	1	0
KEGG	hsa05150	0.472046	-0.68905	1	0			KEGG	hsa04514	3.25569	-0.940138	3	1			KEGG	hsa04974	1.04452	-0.533083	1	2
KEGG	hsa03015	0.470712	-0.694341	1	0			KEGG	hsa04924	3.20849	-0.95933	5	1			KEGG	hsa00980	1.03471	-0.539151	1	0
KEGG	hsa04216	0.467966	-0.705227	0	1			KEGG	hsa04979	3.20334	-0.961425	1	4			KEGG	hsa00052	1.02603	-0.544525	1	0
KEGG	hsa04340	0.467389	-0.707518	0	1			KEGG	hsa05226	3.20286	-0.96162	25	31			KEGG	hsa00071	1.0198	-0.548378	0	1
KEGG	hsa04120	0.461086	-0.732508	0	1			KEGG	hsa04750	3.15864	-0.979599	15	3			KEGG	hsa03440	1.01772	-0.549662	0	1
KEGG	hsa03008	0.460646	-0.734252	0	1			KEGG	hsa05322	3.13057	-0.99101	2	2			KEGG	hsa00051	1.00625	-0.556761	1	0
KEGG	hsa04927	0.45921	-0.739944	0	1			KEGG	hsa00071	3.09807	-1.00422	0	1			KEGG	hsa05030	0.985339	-0.569704	3	0
KEGG	hsa03460	0.45441	-0.758977	0	1			KEGG	hsa04972	3.06852	-1.01624	5	1			KEGG	hsa04940	0.980993	-0.572394	6	1
KEGG	hsa00561	0.453705	-0.76177	1	0			KEGG	hsa05012	3.02553	-1.03372	2	3			KEGG	hsa04614	0.979528	-0.5733	1	0
KEGG	hsa04512	0.451788	-0.76937	2	0			KEGG	hsa05146	3.01537	-1.03785	16	12			KEGG	hsa04975	0.975495	-0.575796	1	0
KEGG	hsa00051	0.449829	-0.777139	1	0			KEGG	hsa04216	2.99125	-1.04765	3	2			KEGG	hsa04730	0.949601	-0.59182	5	6
KEGG	hsa04141	0.447972	-0.784502	0	1			KEGG	hsa03050	2.98986	-1.04822	0	1			KEGG	hsa03430	0.932916	-0.602145	0	2
KEGG	hsa04976	0.445902	-0.792711	1	0			KEGG	hsa03440	2.97712	-1.0534	0	2			KEGG	hsa04921	0.931907	-0.60277	13	10
KEGG	hsa00600	0.445497	-0.794317	0	1			KEGG	hsa03430	2.93742	-1.06954	0	1			KEGG	hsa04728	0.924338	-0.607454	8	5
KEGG	hsa03410	0.44536	-0.794858	1	0			KEGG	hsa00220	2.91953	-1.07681	0	1			KEGG	hsa03018	0.905184	-0.619307	1	1
KEGG	hsa03010	0.444603	-0.797861	0	1			KEGG	hsa03022	2.89617	-1.08631	0	1			KEGG	hsa00533	0.892536	-0.627134	0	1
KEGG	hsa00592	0.442877	-0.804703	1	0			KEGG	hsa03008	2.86022	-1.10093	0	1			KEGG	hsa03022	0.885519	-0.631477	0	1
KEGG	hsa00052	0.439062	-0.819827	1	0			KEGG	hsa00030	2.848	-1.10589	0	1			KEGG	hsa04934	0.86821	-0.642188	9	15
KEGG	hsa04975	0.435818	-0.832692	1	0			KEGG	hsa05310	2.81339	-1.11997	7	0			KEGG	hsa04390	0.854061	-0.650945	6	18
KEGG	hsa03440	0.434343	-0.838538	0	1			KEGG	hsa04966	2.80798	-1.12217	0	1			KEGG	hsa00514	0.85166	-0.65243	0	2
KEGG	hsa04923	0.429324	-0.858439	0	2			KEGG	hsa04136	2.80161	-1.12476	3	0			KEGG	hsa00480	0.832145	-0.664507	1	0
KEGG	hsa04136	0.428297	-0.862511	0	1			KEGG	hsa04940	2.78583	-1.13117	3	1			KEGG	hsa05120	0.831725	-0.664767	11	14
KEGG	hsa00750	0.427784	-0.864544	0	1			KEGG	hsa00590	2.62737	-1.1956	4	0			KEGG	hsa04912	0.824974	-0.668945	11	9
KEGG	hsa03060	0.425226	-0.874685	0	2			KEGG	hsa03420	2.5891	-1.21116	0	1			KEGG	hsa04914	0.821446	-0.671128	10	10
KEGG	hsa00260	0.416474	-0.909385	0	1			KEGG	hsa04961	2.57951	-1.21506	1	2			KEGG	hsa00100	0.814581	-0.675377	0	1
KEGG	hsa03050	0.407381	-0.945437	1	0			KEGG	hsa03060	2.5648	-1.22104	0	1			KEGG	hsa04962	0.806627	-0.680299	2	6
KEGG	hsa03040	0.406356	-0.949504	0	1			KEGG	hsa03030	2.48882	-1.25192	0	1			KEGG	hsa05322	0.797608	-0.68588	4	2
KEGG	hsa01040	0.40445	-0.95706	1	0			KEGG	hsa00260	2.48807	-1.25223	0	1			KEGG	hsa04136	0.779387	-0.697156	1	1
KEGG	hsa00310	0.397721	-0.98374	0	1			KEGG	hsa00970	2.47355	-1.25813	0	1			KEGG	hsa04710	0.77625	-0.699098	2	1
KEGG	hsa00760	0.384993	-1.0342	1	0			KEGG	hsa04392	2.45768	-1.26459	1	1			KEGG	hsa04976	0.766398	-0.705194	3	1
KEGG	hsa04977	0.383047	-1.04192	0	1			KEGG	hsa04913	2.44655	-1.26911	3	0			KEGG	hsa03460	0.746906	-0.717257	1	3
KEGG	hsa00790	0.37998	-1.05408	1	0			KEGG	hsa00440	2.42599	-1.27747	0	1			KEGG	hsa00120	0.73593	-0.724049	1	0
KEGG	hsa00040	0.370216	-1.09279	1	0			KEGG	hsa05017	2.41706	-1.2811	9	6			KEGG	hsa05214	0.730531	-0.72739	12	28
Reactome	R-HSA-6785807	1.22587	8.62674	17	5			KEGG	hsa04971	2.40138	-1.28748	1	1			KEGG	hsa00310	0.709506	-0.740402	0	1
Reactome	R-HSA-8985947	0.986548	6.04789	5	0			KEGG	hsa00072	2.30607	-1.32623	0	1			KEGG	hsa00510	0.699545	-0.746566	0	1
Reactome	R-HSA-6788467	0.951195	5.66695	4	0			KEGG	hsa04911	2.2836	-1.33536	2	1			KEGG	hsa04216	0.690967	-0.751874	1	1
Reactome	R-HSA-9012546	0.921068	5.3423	5	0			KEGG	hsa04612	2.26785	-1.34177	1	1			KEGG	hsa04114	0.689358	-0.75287	5	6
Reactome	R-HSA-1266695	0.904129	5.15977	5	1			KEGG	hsa05150	2.20015	-1.36929	2	0			KEGG	hsa00040	0.670464	-0.764562	1	0
Reactome	R-HSA-2672351	0.85252	4.60365	1	0			KEGG	hsa04976	2.08929	-1.41436	1	1			KEGG	hsa03015	0.627039	-0.791436	0	3
Reactome	R-HSA-380108	0.822606	4.28131	5	1			KEGG	hsa04970	2.08728	-1.41518	3	0			KEGG	hsa04720	0.625285	-0.792521	5	5
Reactome	R-HSA-9008059	0.782746	3.85178	4	0			KEGG	hsa04950	2.06838	-1.42287	1	3			KEGG	hsa04977	0.624713	-0.792875	0	3
Reactome	R-HSA-6798695	0.77633	3.78265	11	0			KEGG	hsa00340	2.05876	-1.42677	0	1			KEGG	hsa04520	0.612719	-0.800297	10	22
Reactome	R-HSA-418594	0.773048	3.74728	6	0			KEGG	hsa00190	1.99155	-1.4541	1	1			KEGG	hsa05218	0.606114	-0.804385	9	30
Reactome	R-HSA-6783783	0.764927	3.65977	8	2			KEGG	hsa00310	1.98749	-1.45575	0	1			KEGG	hsa00061	0.590722	-0.81391	0	1
Reactome	R-HSA-2142700	0.682466	2.7712	1	0			KEGG	hsa00532	1.97558	-1.46059	0	1			KEGG	hsa00600	0.577494	-0.822096	0	1
Reactome	R-HSA-9026403	0.682466	2.7712	1	0			KEGG	hsa04727	1.93834	-1.47573	1	0			KEGG	hsa04330	0.561313	-0.83211	5	5
Reactome	R-HSA-9018682	0.682466	2.7712	1	0			KEGG	hsa00592	1.91056	-1.48703	1	1			KEGG	hsa04213	0.557619	-0.834396	10	23
Reactome	R-HSA-9026290	0.682466	2.7712	1	0			KEGG	hsa04974	1.80081	-1.53165	1	1			KEGG	hsa00670	0.544335	-0.842617	0	1
Reactome	R-HSA-4420097	0.649354	2.4144	8	4			KEGG	hsa03320	1.77181	-1.54344	2	0			KEGG	hsa04727	0.533053	-0.849598	2	0
Reactome	R-HSA-392170	0.645901	2.37719	1	0			KEGG	hsa00565	1.75643	-1.54969	1	1			KEGG	hsa04612	0.519215	-0.858162	3	1
Reactome	R-HSA-9026286	0.644907	2.36648	1	0			KEGG	hsa00760	1.75566	-1.55001	2	0			KEGG	hsa00260	0.500937	-0.869473	0	1
Reactome	R-HSA-9660826	0.641509	2.32987	4	0			KEGG	hsa03410	1.72294	-1.56331	1	1			KEGG	hsa04961	0.470118	-0.888545	3	2
Reactome	R-HSA-6804757	0.619049	2.08784	0	2			KEGG	hsa00591	1.7191	-1.56487	2	0			KEGG	hsa04950	0.464517	-0.892012	1	2
Reactome	R-HSA-416476	0.618561	2.08258	2	0			KEGG	hsa00564	1.69691	-1.57389	2	1			KEGG	hsa03030	0.456246	-0.89713	0	3
Reactome	R-HSA-6803157	0.603545	1.92078	2	0			KEGG	hsa00600	1.59471	-1.61544	1	1			KEGG	hsa03010	0.419246	-0.920027	0	3
Reactome	R-HSA-6803529	0.602496	1.90947	1	0			KEGG	hsa04918	1.53403	-1.64012	1	1			KEGG	hsa05219	0.39428	-0.935477	8	35
Reactome	R-HSA-549127	0.601419	1.89787	0	1			KEGG	hsa05340	1.24662	-1.75697	1	0			KEGG	hsa03420	0.348925	-0.963545	0	1
Reactome	R-HSA-428359	0.601419	1.89787	0	1			KEGG	hsa00360	1.23132	-1.76319	1	0			KEGG	hsa00270	0.223201	-1.04135	0	2
Reactome	R-HSA-9020558	0.60103	1.89367	7	0			KEGG	hsa00350	1.23131	-1.76319	1	0			KEGG	hsa04141	0.160034	-1.08044	2	5
Reactome	R-HSA-9020265	0.595834	1.83768	1	0			KEGG	hsa04978	1.21727	-1.7689	1	0			KEGG	hsa04744	0.159572	-1.08072	0	1
Reactome	R-HSA-3645790	0.58914	1.76555	1	1			KEGG	hsa05204	1.15504	-1.7942	1	0			KEGG	hsa05217	0.150962	-1.08605	2	10
Reactome	R-HSA-5218900	0.585861	1.73021	0	1			KEGG	hsa04975	0.998477	-1.85785	1	0			KEGG	hsa04110	0.149045	-1.08724	6	18
Reactome	R-HSA-3371378	0.585861	1.73021	0	1			Reactome	R-HSA-448424	2.8444	8.4642	5	0			KEGG	hsa05410	0.118555	-1.10611	3	6
Reactome	R-HSA-5083636	0.58467	1.71738	1	1			Reactome	R-HSA-5221030	2.71335	7.93676	0	2			KEGG	hsa05416	0.0567304	-1.14437	2	4
Reactome	R-HSA-5083632	0.58467	1.71738	1	1			Reactome	R-HSA-1660661	2.63311	7.61388	2	1			KEGG	hsa05414	0.0540784	-1.14601	3	4
Reactome	R-HSA-428930	0.580827	1.67597	1	0			Reactome	R-HSA-6785807	2.34846	6.46831	36	20			KEGG	hsa03040	0.0458837	-1.15108	0	4
Reactome	R-HSA-72649	0.567411	1.5314	0	1			Reactome	R-HSA-428359	2.002	5.07397	0	1			KEGG	hsa03008	0.0297324	-1.16107	0	2
Reactome	R-HSA-5673001	0.566849	1.52535	6	1			Reactome	R-HSA-71336	1.86926	4.53977	0	1			KEGG	hsa00030	-0.090016	-1.23518	0	2
Reactome	R-HSA-416482	0.562628	1.47986	5	0			Reactome	R-HSA-1296061	1.84851	4.45629	0	1			KEGG	hsa04966	-0.1377	-1.26469	0	4
Reactome	R-HSA-72695	0.561575	1.46852	0	1			Reactome	R-HSA-2672351	1.70027	3.85968	2	0			KEGG	hsa04530	-0.163514	-1.28066	7	6
Reactome	R-HSA-6790901	0.561575	1.46852	0	1			Reactome	R-HSA-1483206	1.65622	3.68243	0	1			KEGG	hsa04721	-0.163878	-1.28089	0	1
Reactome	R-HSA-5621480	0.561261	1.46513	2	1			Reactome	R-HSA-8854691	1.61527	3.51761	7	2			KEGG	hsa04260	-0.172987	-1.28653	0	1
Reactome	R-HSA-166058	0.560278	1.45454	2	2			Reactome	R-HSA-8985947	1.50433	3.07116	5	3			KEGG	hsa03020	-0.212092	-1.31073	0	1
Reactome	R-HSA-420092	0.559203	1.44295	1	0			Reactome	R-HSA-1296052	1.4382	2.80498	1	0			KEGG	hsa05110	-0.334567	-1.38652	3	7
Reactome	R-HSA-379716	0.554239	1.38947	0	1			Reactome	R-HSA-2129379	1.3527	2.46091	4	1			KEGG	hsa04137	-1.38729	-2.03799	3	20
Reactome	R-HSA-5362517	0.552072	1.36612	3	0			Reactome	R-HSA-180585	1.3441	2.42629	0	1			KEGG	hsa04215	-1.70168	-2.23255	2	18
Reactome	R-HSA-3656535	0.545614	1.29652	1	0			Reactome	R-HSA-5654733	1.3148	2.30838	5	0			Reactome	R-HSA-6785807	4.38772	9.20298	43	16
Reactome	R-HSA-5632968	0.5411	1.24789	0	1			Reactome	R-HSA-4641257	1.28824	2.20151	1	1			Reactome	R-HSA-418594	3.38171	6.5177	28	0
Reactome	R-HSA-9679191	0.535891	1.19176	6	1			Reactome	R-HSA-5654706	1.27801	2.16033	3	0			Reactome	R-HSA-8854691	2.84515	5.08548	12	2
Reactome	R-HSA-9694676	0.534958	1.1817	0	1			Reactome	R-HSA-416476	1.26503	2.1081	10	0			Reactome	R-HSA-380108	2.82287	5.02601	20	1
Reactome	R-HSA-9679504	0.534958	1.1817	0	1			Reactome	R-HSA-210993	1.26476	2.107	3	2			Reactome	R-HSA-428359	2.7594	4.85659	0	2
Reactome	R-HSA-5668599	0.53367	1.16783	4	0			Reactome	R-HSA-5654712	1.25979	2.08701	3	0			Reactome	R-HSA-448424	2.53202	4.24966	4	0
Reactome	R-HSA-416700	0.526515	1.09073	1	0			Reactome	R-HSA-5654695	1.25813	2.08034	5	0			Reactome	R-HSA-1660661	2.43026	3.97802	1	1
Reactome	R-HSA-381426	0.524716	1.07134	4	0			Reactome	R-HSA-1963640	1.25395	2.06351	3	3			Reactome	R-HSA-6783783	2.12088	3.1522	25	3
Reactome	R-HSA-8963888	0.520837	1.02954	1	0			Reactome	R-HSA-112409	1.25257	2.05795	3	1			Reactome	R-HSA-936440	1.96225	2.7288	1	3
Reactome	R-HSA-8963901	0.520837	1.02954	1	0			Reactome	R-HSA-5654726	1.24573	2.03041	5	0			Reactome	R-HSA-5637810	1.95927	2.72084	4	8
Reactome	R-HSA-844456	0.513155	0.946755	3	0			Reactome	R-HSA-8854050	1.24221	2.01626	0	1			Reactome	R-HSA-5221030	1.94861	2.69238	0	1
Reactome	R-HSA-912526	0.507761	0.888633	5	1			Reactome	R-HSA-6802955	1.22361	1.94138	6	3			Reactome	R-HSA-9664565	1.94711	2.68837	4	9
Reactome	R-HSA-1660661	0.505029	0.859191	1	0			Reactome	R-HSA-5654704	1.21468	1.90547	2	0			Reactome	R-HSA-9703648	1.94641	2.6865	1	6
Reactome	R-HSA-5660668	0.5043	0.851335	2	1			Reactome	R-HSA-196807	1.21073	1.88957	1	0			Reactome	R-HSA-6798695	1.93271	2.64995	26	0
Reactome	R-HSA-877300	0.502899	0.836243	4	0			Reactome	R-HSA-8853334	1.20731	1.87581	2	2			Reactome	R-HSA-9020702	1.90768	2.58314	8	3
Reactome	R-HSA-5686938	0.502115	0.827793	3	0			Reactome	R-HSA-5655302	1.20472	1.86539	4	1			Reactome	R-HSA-5673001	1.89704	2.55474	13	5
Reactome	R-HSA-8941855	0.501754	0.823902	3	5			Reactome	R-HSA-5654720	1.1976	1.83673	5	0			Reactome	R-HSA-445989	1.82644	2.36629	6	2
Reactome	R-HSA-1442490	0.499282	0.797269	2	1			Reactome	R-HSA-5654732	1.19566	1.8289	5	1			Reactome	R-HSA-1236382	1.82605	2.36523	4	6
Reactome	R-HSA-8951936	0.496551	0.767839	3	3			Reactome	R-HSA-445989	1.1953	1.82746	8	1			Reactome	R-HSA-186763	1.82502	2.36248	7	7
Reactome	R-HSA-452723	0.496361	0.765787	0	2			Reactome	R-HSA-5654719	1.19457	1.82454	2	0			Reactome	R-HSA-1169091	1.80935	2.32067	3	0
Reactome	R-HSA-448424	0.495856	0.760351	1	0			Reactome	R-HSA-5654688	1.19457	1.82454	2	0			Reactome	R-HSA-71336	1.78956	2.26784	0	1
Reactome	R-HSA-72702	0.495563	0.757187	0	1			Reactome	R-HSA-5655253	1.19396	1.82209	4	1			Reactome	R-HSA-9673767	1.78538	2.25667	3	5
Reactome	R-HSA-8950505	0.495485	0.756348	2	2			Reactome	R-HSA-9683683	1.1855	1.78802	0	1			Reactome	R-HSA-1963640	1.78447	2.25425	1	4
Reactome	R-HSA-8853884	0.495064	0.751818	3	1			Reactome	R-HSA-5654693	1.17845	1.75966	3	0			Reactome	R-HSA-8985947	1.77873	2.23893	7	2
Reactome	R-HSA-428542	0.493605	0.736097	1	0			Reactome	R-HSA-5654689	1.17631	1.75103	5	0			Reactome	R-HSA-5607764	1.77385	2.22591	6	0
Reactome	R-HSA-194840	0.493124	0.730911	4	0			Reactome	R-HSA-9703648	1.16539	1.70709	3	4			Reactome	R-HSA-8939236	1.76336	2.19791	3	1
Reactome	R-HSA-8940973	0.492816	0.727588	1	1			Reactome	R-HSA-380108	1.16405	1.70169	10	1			Reactome	R-HSA-9673770	1.75528	2.17633	3	5
Reactome	R-HSA-9662834	0.492729	0.726651	3	1			Reactome	R-HSA-9664565	1.15419	1.66202	5	7			Reactome	R-HSA-9665348	1.75162	2.16658	4	8
Reactome	R-HSA-381771	0.490044	0.697717	1	0			Reactome	R-HSA-5654710	1.15344	1.65899	5	0			Reactome	R-HSA-9703465	1.73938	2.1339	3	5
Reactome	R-HSA-8877330	0.488582	0.68197	2	0			Reactome	R-HSA-9694493	1.14938	1.64268	0	1			Reactome	R-HSA-8853334	1.73787	2.12986	2	3
Reactome	R-HSA-193648	0.48775	0.672998	4	0			Reactome	R-HSA-202670	1.13964	1.60347	2	0			Reactome	R-HSA-8984722	1.72098	2.08478	7	2
Reactome	R-HSA-8957275	0.485856	0.652597	3	1			Reactome	R-HSA-5654727	1.13887	1.60035	5	0			Reactome	R-HSA-9665686	1.71935	2.08044	2	6
Reactome	R-HSA-9661069	0.485819	0.652191	0	7			Reactome	R-HSA-5654700	1.13661	1.59127	3	0			Reactome	R-HSA-912526	1.71338	2.06448	11	1
Reactome	R-HSA-1482925	0.484778	0.64098	1	0			Reactome	R-HSA-418594	1.12481	1.54379	11	0			Reactome	R-HSA-450321	1.71249	2.06212	4	1
Reactome	R-HSA-1482801	0.484778	0.64098	1	0			Reactome	R-HSA-9645460	1.11718	1.51306	3	1			Reactome	R-HSA-1059683	1.71232	2.06165	7	6
Reactome	R-HSA-1482922	0.484778	0.64098	1	0			Reactome	R-HSA-73728	1.11552	1.50641	1	1			Reactome	R-HSA-877300	1.69385	2.01236	13	0
Reactome	R-HSA-1483166	0.484778	0.64098	1	0			Reactome	R-HSA-9673770	1.11421	1.50112	5	5			Reactome	R-HSA-1250347	1.66364	1.93171	0	3
Reactome	R-HSA-8985586	0.482991	0.621715	1	1			Reactome	R-HSA-5358747	1.11409	1.50063	2	0			Reactome	R-HSA-9020956	1.62883	1.83882	6	3
Reactome	R-HSA-383280	0.48296	0.621391	3	0			Reactome	R-HSA-3304356	1.11198	1.49216	4	7			Reactome	R-HSA-210993	1.60981	1.78805	1	1
Reactome	R-HSA-391160	0.482332	0.614624	2	0			Reactome	R-HSA-3656532	1.11198	1.49216	4	7			Reactome	R-HSA-5696394	1.5869	1.72688	0	1
Reactome	R-HSA-975634	0.481666	0.607439	2	0			Reactome	R-HSA-9012546	1.11086	1.48762	5	0			Reactome	R-HSA-416476	1.57878	1.70521	13	0
Reactome	R-HSA-376176	0.481531	0.605991	1	1			Reactome	R-HSA-174490	1.11022	1.48507	0	1			Reactome	R-HSA-195253	1.57507	1.69532	2	0
Reactome	R-HSA-196807	0.481076	0.601085	1	0			Reactome	R-HSA-9703465	1.1083	1.47735	5	3			Reactome	R-HSA-1266695	1.57425	1.69311	8	2
Reactome	R-HSA-1632852	0.480687	0.596889	0	2			Reactome	R-HSA-8853338	1.10381	1.45927	4	1			Reactome	R-HSA-9634285	1.5728	1.68923	0	4
Reactome	R-HSA-380972	0.480438	0.594215	0	1			Reactome	R-HSA-9634638	1.10018	1.44467	11	19			Reactome	R-HSA-5607761	1.57031	1.6826	2	0
Reactome	R-HSA-9617629	0.479977	0.58924	1	3			Reactome	R-HSA-9673767	1.09732	1.43314	5	5			Reactome	R-HSA-6802955	1.56549	1.66973	3	7
Reactome	R-HSA-8862803	0.479614	0.585336	0	1			Reactome	R-HSA-190377	1.09289	1.4153	2	0			Reactome	R-HSA-9649948	1.56518	1.6689	3	6
Reactome	R-HSA-380994	0.479024	0.57897	1	0			Reactome	R-HSA-5654687	1.09289	1.4153	2	0			Reactome	R-HSA-182971	1.56461	1.66739	1	0
Reactome	R-HSA-8934593	0.478517	0.573505	1	3			Reactome	R-HSA-2033514	1.09289	1.4153	2	0			Reactome	R-HSA-512988	1.55886	1.65204	10	1
Reactome	R-HSA-416572	0.477976	0.567682	4	0			Reactome	R-HSA-2033519	1.09289	1.4153	2	0			Reactome	R-HSA-9012546	1.5567	1.64629	6	0
Reactome	R-HSA-8874081	0.477961	0.567515	3	1			Reactome	R-HSA-190322	1.09289	1.4153	2	0			Reactome	R-HSA-8863795	1.5488	1.62518	1	1
Reactome	R-HSA-977068	0.477834	0.566155	1	0			Reactome	R-HSA-1839122	1.09289	1.4153	2	0			Reactome	R-HSA-202424	1.54436	1.61333	6	2
Reactome	R-HSA-5627117	0.477602	0.563651	4	0			Reactome	R-HSA-190373	1.09289	1.4153	2	0			Reactome	R-HSA-5655291	1.5325	1.58166	3	4
Reactome	R-HSA-111448	0.476411	0.550822	0	1			Reactome	R-HSA-1839130	1.09289	1.4153	2	0			Reactome	R-HSA-5654693	1.52618	1.5648	0	1
Reactome	R-HSA-525793	0.47637	0.550373	2	1			Reactome	R-HSA-9665348	1.08696	1.39144	4	6			Reactome	R-HSA-9656223	1.52588	1.56399	3	5
Reactome	R-HSA-1296061	0.475626	0.542353	0	1			Reactome	R-HSA-444257	1.0861	1.388	2	1			Reactome	R-HSA-2142850	1.51456	1.53379	1	0
Reactome	R-HSA-75955	0.475597	0.542045	0	1			Reactome	R-HSA-3785653	1.07657	1.34963	0	1			Reactome	R-HSA-5655302	1.51196	1.52685	3	2
Reactome	R-HSA-3928663	0.474275	0.527801	5	0			Reactome	R-HSA-5358751	1.07322	1.33616	2	0			Reactome	R-HSA-6802946	1.50482	1.5078	3	5
Reactome	R-HSA-1474228	0.474129	0.526227	2	1			Reactome	R-HSA-5339716	1.07322	1.33616	2	0			Reactome	R-HSA-5654726	1.50361	1.50455	2	0
Reactome	R-HSA-418592	0.474127	0.526207	2	0			Reactome	R-HSA-6781823	1.06655	1.30931	1	0			Reactome	R-HSA-2871809	1.50353	1.50434	5	0
Reactome	R-HSA-2892247	0.473407	0.518448	0	1			Reactome	R-HSA-5654221	1.06519	1.30384	2	0			Reactome	R-HSA-9645460	1.49827	1.4903	1	0
Reactome	R-HSA-1592389	0.472701	0.510837	2	1			Reactome	R-HSA-9020702	1.06266	1.29365	8	1			Reactome	R-HSA-5655253	1.49393	1.47872	3	1
Reactome	R-HSA-8952158	0.472495	0.508619	2	2			Reactome	R-HSA-9652169	1.06264	1.29357	4	2			Reactome	R-HSA-9604323	1.49386	1.47854	2	0
Reactome	R-HSA-8943723	0.471904	0.502256	1	2			Reactome	R-HSA-6811558	1.05473	1.26173	22	10			Reactome	R-HSA-937039	1.49036	1.4692	2	1
Reactome	R-HSA-9660821	0.470438	0.486453	2	0			Reactome	R-HSA-9635465	1.05324	1.25576	2	0			Reactome	R-HSA-5654727	1.48602	1.45762	2	0
Reactome	R-HSA-1482839	0.469483	0.476159	1	0			Reactome	R-HSA-5654699	1.0531	1.25517	2	0			Reactome	R-HSA-8853338	1.48441	1.4533	3	1
Reactome	R-HSA-1482788	0.469483	0.476159	1	0			Reactome	R-HSA-6783783	1.05115	1.24733	13	5			Reactome	R-HSA-5654733	1.48231	1.4477	2	0
Reactome	R-HSA-3928662	0.468839	0.469222	5	1			Reactome	R-HSA-1257604	1.04555	1.22479	21	6			Reactome	R-HSA-5654732	1.4763	1.43168	2	0
Reactome	R-HSA-75157	0.468649	0.467178	0	1			Reactome	R-HSA-9649948	1.04537	1.22406	6	4			Reactome	R-HSA-2179392	1.47315	1.42325	2	2
Reactome	R-HSA-9020591	0.465755	0.435993	3	0			Reactome	R-HSA-9637628	1.04441	1.22021	1	0			Reactome	R-HSA-5685942	1.47125	1.41817	0	1
Reactome	R-HSA-2892245	0.464967	0.427499	0	1			Reactome	R-HSA-6802946	1.03712	1.19086	6	4			Reactome	R-HSA-2151201	1.45518	1.37529	5	1
Reactome	R-HSA-389960	0.464889	0.42666	0	1			Reactome	R-HSA-975144	1.0349	1.18192	4	1			Reactome	R-HSA-1474151	1.44955	1.36027	1	1
Reactome	R-HSA-3000178	0.464318	0.420508	3	1			Reactome	R-HSA-9615710	1.03461	1.18076	0	1			Reactome	R-HSA-1963642	1.44876	1.35815	3	2
Reactome	R-HSA-376172	0.464306	0.420378	2	1			Reactome	R-HSA-375276	1.03383	1.17765	7	0			Reactome	R-HSA-8877330	1.44709	1.35371	7	0
Reactome	R-HSA-909733	0.463738	0.414256	3	1			Reactome	R-HSA-937039	1.02996	1.16207	4	1			Reactome	R-HSA-209560	1.44565	1.34985	5	3
Reactome	R-HSA-1257604	0.463682	0.413652	4	4			Reactome	R-HSA-9665686	1.02224	1.13098	3	2			Reactome	R-HSA-390650	1.44189	1.33982	1	0
Reactome	R-HSA-2871809	0.462106	0.396668	2	0			Reactome	R-HSA-1963642	1.02175	1.12902	5	2			Reactome	R-HSA-975144	1.4415	1.33878	2	1
Reactome	R-HSA-3642279	0.461498	0.390114	1	2			Reactome	R-HSA-532668	1.02087	1.12547	0	1			Reactome	R-HSA-9020933	1.43192	1.3132	5	0
Reactome	R-HSA-1912408	0.46137	0.388739	1	2			Reactome	R-HSA-174113	1.01484	1.10122	0	1			Reactome	R-HSA-179812	1.42959	1.30699	1	3
Reactome	R-HSA-381340	0.461335	0.38836	5	0			Reactome	R-HSA-190370	1.00704	1.06984	2	0			Reactome	R-HSA-909733	1.42835	1.30366	8	1
Reactome	R-HSA-6811558	0.46118	0.386688	5	3			Reactome	R-HSA-1266695	1.00487	1.06107	6	3			Reactome	R-HSA-6802952	1.42661	1.29903	4	5
Reactome	R-HSA-418886	0.460412	0.378418	1	0			Reactome	R-HSA-1059683	1.00429	1.05875	5	6			Reactome	R-HSA-2173791	1.42139	1.28511	3	3
Reactome	R-HSA-418555	0.460078	0.374822	2	0			Reactome	R-HSA-190375	1.00245	1.05134	2	0			Reactome	R-HSA-1839117	1.41979	1.28082	5	3
Reactome	R-HSA-2151209	0.459935	0.373274	1	0			Reactome	R-HSA-190372	1.00245	1.05134	2	0			Reactome	R-HSA-9607240	1.41975	1.28073	4	12
Reactome	R-HSA-201722	0.45969	0.370631	2	1			Reactome	R-HSA-6799198	1	1.04149	1	0			Reactome	R-HSA-2871837	1.41639	1.27176	4	1
Reactome	R-HSA-983189	0.459649	0.370194	0	1			Reactome	R-HSA-9009391	0.998217	1.03432	16	9			Reactome	R-HSA-1296052	1.41407	1.26555	1	0
Reactome	R-HSA-8934903	0.458866	0.361762	1	0			Reactome	R-HSA-9613829	0.997195	1.0302	0	2			Reactome	R-HSA-180336	1.41233	1.26092	1	5
Reactome	R-HSA-9031628	0.4588	0.361046	1	1			Reactome	R-HSA-6782210	0.989991	1.00121	1	2			Reactome	R-HSA-9670439	1.41221	1.26058	7	6
Reactome	R-HSA-390471	0.458606	0.358959	0	1			Reactome	R-HSA-6782135	0.988611	0.995654	1	0			Reactome	R-HSA-6781827	1.41202	1.26008	1	0
Reactome	R-HSA-5602410	0.458138	0.35391	1	0			Reactome	R-HSA-9670439	0.987671	0.991875	10	7			Reactome	R-HSA-8851680	1.41111	1.25766	1	0
Reactome	R-HSA-5602415	0.458138	0.35391	1	0			Reactome	R-HSA-9008059	0.985981	0.985071	6	2			Reactome	R-HSA-6781823	1.40779	1.24879	1	0
Reactome	R-HSA-3000171	0.458078	0.353268	2	1			Reactome	R-HSA-5358749	0.985811	0.984386	2	0			Reactome	R-HSA-9637628	1.40763	1.24836	1	0
Reactome	R-HSA-9670615	0.45788	0.351128	0	1			Reactome	R-HSA-1474151	0.984858	0.980552	1	0			Reactome	R-HSA-209543	1.40416	1.23912	3	2
Reactome	R-HSA-9670613	0.45788	0.351128	0	1			Reactome	R-HSA-9656223	0.983101	0.97348	6	3			Reactome	R-HSA-5689901	1.39776	1.22203	2	1
Reactome	R-HSA-9009391	0.456764	0.339112	2	3			Reactome	R-HSA-75815	0.982777	0.972175	2	0			Reactome	R-HSA-975110	1.3975	1.22133	2	1
Reactome	R-HSA-5083630	0.456294	0.334046	0	1			Reactome	R-HSA-3295583	0.9791	0.957378	5	0			Reactome	R-HSA-75815	1.3906	1.20291	1	0
Reactome	R-HSA-139853	0.455692	0.327558	2	0			Reactome	R-HSA-9649913	0.97895	0.956775	0	2			Reactome	R-HSA-937042	1.39053	1.20272	1	0
Reactome	R-HSA-5625900	0.455555	0.326077	3	0			Reactome	R-HSA-1169091	0.977447	0.950727	4	0			Reactome	R-HSA-6811558	1.3892	1.19918	14	9
Reactome	R-HSA-428540	0.455038	0.320505	1	1			Reactome	R-HSA-1358803	0.972393	0.930386	1	2			Reactome	R-HSA-8851805	1.37832	1.17013	0	3
Reactome	R-HSA-2428928	0.454278	0.312314	0	2			Reactome	R-HSA-110329	0.969668	0.91942	0	1			Reactome	R-HSA-9026519	1.37786	1.16891	0	2
Reactome	R-HSA-69895	0.454066	0.310036	0	1			Reactome	R-HSA-110330	0.969668	0.91942	0	1			Reactome	R-HSA-8983432	1.37449	1.1599	5	2
Reactome	R-HSA-5689880	0.452557	0.293776	5	0			Reactome	R-HSA-5358752	0.965611	0.903092	2	0			Reactome	R-HSA-982772	1.36353	1.13065	10	4
Reactome	R-HSA-428543	0.452033	0.288124	1	0			Reactome	R-HSA-166058	0.964551	0.898828	4	2			Reactome	R-HSA-109704	1.35825	1.11656	2	1
Reactome	R-HSA-176412	0.451601	0.283467	0	1			Reactome	R-HSA-450302	0.963141	0.893154	6	1			Reactome	R-HSA-1257604	1.35554	1.10932	14	6
Reactome	R-HSA-2660826	0.450893	0.275841	0	1			Reactome	R-HSA-9020956	0.960231	0.881444	3	2			Reactome	R-HSA-8948751	1.35192	1.09966	3	2
Reactome	R-HSA-202433	0.450759	0.274396	1	0			Reactome	R-HSA-2559585	0.955534	0.862537	5	24			Reactome	R-HSA-9649913	1.35165	1.09895	0	3
Reactome	R-HSA-877312	0.449629	0.262225	3	0			Reactome	R-HSA-5673001	0.955384	0.861934	18	4			Reactome	R-HSA-5621575	1.33839	1.06356	5	3
Reactome	R-HSA-2559582	0.449411	0.259868	3	0			Reactome	R-HSA-427359	0.952113	0.848771	1	1			Reactome	R-HSA-2219530	1.3356	1.0561	7	3
Reactome	R-HSA-9018519	0.449338	0.259088	2	0			Reactome	R-HSA-186763	0.95186	0.847753	11	7			Reactome	R-HSA-2871796	1.32832	1.03666	6	7
Reactome	R-HSA-8951911	0.448781	0.253085	1	1			Reactome	R-HSA-196299	0.951857	0.84774	2	1			Reactome	R-HSA-6802953	1.32579	1.0299	0	2
Reactome	R-HSA-5666185	0.44859	0.251026	1	0			Reactome	R-HSA-5655291	0.949468	0.838127	2	2			Reactome	R-HSA-9634638	1.3256	1.02941	6	19
Reactome	R-HSA-8951430	0.448535	0.250429	2	1			Reactome	R-HSA-5576892	0.948293	0.833398	1	0			Reactome	R-HSA-74749	1.32425	1.02581	2	3
Reactome	R-HSA-9673324	0.448118	0.245945	2	1			Reactome	R-HSA-69231	0.948167	0.83289	7	15			Reactome	R-HSA-450302	1.32083	1.01669	4	1
Reactome	R-HSA-9609690	0.447527	0.239569	1	0			Reactome	R-HSA-912526	0.947404	0.829822	6	1			Reactome	R-HSA-167044	1.31528	1.00186	2	1
Reactome	R-HSA-9029558	0.447365	0.237824	3	0			Reactome	R-HSA-179812	0.946254	0.825191	5	2			Reactome	R-HSA-400253	1.31504	1.00122	8	3
Reactome	R-HSA-9013422	0.446915	0.232976	2	0			Reactome	R-HSA-5637810	0.945368	0.821626	4	4			Reactome	R-HSA-3214847	1.30378	0.971161	1	1
Reactome	R-HSA-983231	0.446118	0.224389	2	1			Reactome	R-HSA-982772	0.945141	0.820712	8	4			Reactome	R-HSA-9616222	1.30113	0.964082	6	3
Reactome	R-HSA-111459	0.445483	0.217548	0	1			Reactome	R-HSA-3000178	0.943316	0.813368	7	2			Reactome	R-HSA-203615	1.29963	0.960084	1	0
Reactome	R-HSA-351906	0.44489	0.21116	1	1			Reactome	R-HSA-8863795	0.936906	0.787574	3	1			Reactome	R-HSA-1433557	1.29567	0.949528	10	8
Reactome	R-HSA-445144	0.444873	0.210976	2	1			Reactome	R-HSA-5467340	0.934692	0.77866	1	0			Reactome	R-HSA-3214858	1.29361	0.944013	2	2
Reactome	R-HSA-2559586	0.444599	0.208017	0	1			Reactome	R-HSA-5467348	0.934692	0.77866	1	0			Reactome	R-HSA-5654720	1.29062	0.936025	2	1
Reactome	R-HSA-114604	0.444369	0.205546	3	2			Reactome	R-HSA-6798695	0.932532	0.76997	15	1			Reactome	R-HSA-9635465	1.28915	0.932114	2	0
Reactome	R-HSA-416550	0.44406	0.202208	2	0			Reactome	R-HSA-9028731	0.930795	0.762977	2	2			Reactome	R-HSA-70221	1.28813	0.929387	0	1
Reactome	R-HSA-3769402	0.444021	0.201794	1	2			Reactome	R-HSA-5655862	0.929824	0.759071	0	1			Reactome	R-HSA-111997	1.2877	0.928254	0	1
Reactome	R-HSA-5213460	0.443807	0.199481	0	1			Reactome	R-HSA-8851805	0.924756	0.738676	0	2			Reactome	R-HSA-425561	1.2877	0.928254	0	1
Reactome	R-HSA-426486	0.443729	0.198644	0	1			Reactome	R-HSA-180336	0.924157	0.736266	5	1			Reactome	R-HSA-1169092	1.28609	0.923944	0	2
Reactome	R-HSA-449836	0.44372	0.198544	2	0			Reactome	R-HSA-8984722	0.924094	0.73601	3	2			Reactome	R-HSA-9027276	1.28599	0.923667	4	1
Reactome	R-HSA-4086400	0.442899	0.189703	2	0			Reactome	R-HSA-110331	0.923527	0.733729	0	1			Reactome	R-HSA-912631	1.28566	0.922809	3	1
Reactome	R-HSA-69202	0.442782	0.18844	0	5			Reactome	R-HSA-203615	0.923317	0.732884	1	0			Reactome	R-HSA-2173796	1.28325	0.916373	3	7
Reactome	R-HSA-4086398	0.442641	0.186918	1	1			Reactome	R-HSA-9013507	0.920271	0.720623	3	0			Reactome	R-HSA-5610785	1.27889	0.904714	2	0
Reactome	R-HSA-165159	0.442167	0.18181	0	1			Reactome	R-HSA-190371	0.918799	0.714701	1	0			Reactome	R-HSA-73728	1.27721	0.900245	1	0
Reactome	R-HSA-109704	0.44129	0.172368	0	1			Reactome	R-HSA-2173788	0.917744	0.710454	6	8			Reactome	R-HSA-6802948	1.27462	0.893332	2	5
Reactome	R-HSA-69563	0.441185	0.17123	0	2			Reactome	R-HSA-1474244	0.917597	0.709864	0	3			Reactome	R-HSA-9009391	1.27173	0.885623	6	9
Reactome	R-HSA-9014843	0.441169	0.17106	1	1			Reactome	R-HSA-8943723	0.916031	0.703561	1	10			Reactome	R-HSA-2025928	1.27132	0.884531	2	0
Reactome	R-HSA-8936459	0.440791	0.166984	1	1			Reactome	R-HSA-5607764	0.915697	0.702217	8	0			Reactome	R-HSA-5689896	1.26638	0.871342	4	6
Reactome	R-HSA-391908	0.440167	0.160259	1	0			Reactome	R-HSA-5676590	0.914659	0.698041	1	0			Reactome	R-HSA-5610783	1.26241	0.860739	2	0
Reactome	R-HSA-2197563	0.439567	0.153802	1	1			Reactome	R-HSA-110312	0.913827	0.69469	0	1			Reactome	R-HSA-6782210	1.25963	0.853309	1	1
Reactome	R-HSA-1251985	0.439457	0.15261	4	1			Reactome	R-HSA-6802948	0.911783	0.686466	5	4			Reactome	R-HSA-9027284	1.25718	0.84677	1	3
Reactome	R-HSA-375276	0.439176	0.149585	1	0			Reactome	R-HSA-9014325	0.910812	0.682559	5	1			Reactome	R-HSA-449836	1.25037	0.8286	4	1
Reactome	R-HSA-5250924	0.439079	0.148535	1	1			Reactome	R-HSA-69202	0.910278	0.680408	4	10			Reactome	R-HSA-5669034	1.24945	0.826155	4	0
Reactome	R-HSA-4411364	0.438473	0.142009	2	1			Reactome	R-HSA-6781827	0.910259	0.680333	1	1			Reactome	R-HSA-879415	1.24802	0.822336	3	2
Reactome	R-HSA-9664323	0.438373	0.140933	3	0			Reactome	R-HSA-5685942	0.909996	0.679273	0	1			Reactome	R-HSA-112412	1.24651	0.818301	0	3
Reactome	R-HSA-437239	0.4379	0.13583	1	0			Reactome	R-HSA-1169092	0.909752	0.67829	0	1			Reactome	R-HSA-5654695	1.24562	0.815923	2	0
Reactome	R-HSA-5357786	0.437576	0.132343	1	0			Reactome	R-HSA-8948700	0.90902	0.675344	0	6			Reactome	R-HSA-8856828	1.24465	0.813327	2	3
Reactome	R-HSA-9614657	0.437069	0.12688	1	1			Reactome	R-HSA-912631	0.907248	0.668213	5	1			Reactome	R-HSA-5676590	1.24279	0.808365	1	0
Reactome	R-HSA-3134973	0.436976	0.125875	2	0			Reactome	R-HSA-110328	0.904288	0.656302	0	1			Reactome	R-HSA-5674135	1.24197	0.806164	2	6
Reactome	R-HSA-512988	0.436529	0.121063	4	1			Reactome	R-HSA-2173789	0.904032	0.655273	4	9			Reactome	R-HSA-1295596	1.24084	0.803155	2	2
Reactome	R-HSA-2168880	0.43642	0.119881	1	0			Reactome	R-HSA-5654219	0.900829	0.642381	2	0			Reactome	R-HSA-375165	1.2403	0.801711	3	2
Reactome	R-HSA-166208	0.436191	0.117421	0	1			Reactome	R-HSA-9604323	0.900401	0.640657	1	1			Reactome	R-HSA-5654689	1.23712	0.793226	2	0
Reactome	R-HSA-8949275	0.436049	0.115884	1	1			Reactome	R-HSA-198753	0.899784	0.638177	3	0			Reactome	R-HSA-8941858	1.23235	0.780495	3	0
Reactome	R-HSA-8853336	0.435935	0.114662	0	1			Reactome	R-HSA-112399	0.896595	0.625341	2	2			Reactome	R-HSA-877312	1.2322	0.7801	7	0
Reactome	R-HSA-3371497	0.435861	0.113865	0	1			Reactome	R-HSA-1839117	0.895332	0.620257	6	5			Reactome	R-HSA-6804757	1.23018	0.77471	3	9
Reactome	R-HSA-1433557	0.435554	0.110552	5	3			Reactome	R-HSA-9023661	0.895041	0.619088	2	0			Reactome	R-HSA-2559580	1.22954	0.772986	4	11
Reactome	R-HSA-5625740	0.435251	0.107284	3	0			Reactome	R-HSA-5334118	0.894913	0.618574	0	1			Reactome	R-HSA-1912408	1.22721	0.766784	5	6
Reactome	R-HSA-5627123	0.43467	0.101024	3	0			Reactome	R-HSA-5675221	0.894296	0.616091	3	3			Reactome	R-HSA-388844	1.22597	0.763467	1	0
Reactome	R-HSA-209563	0.434601	0.100284	2	1			Reactome	R-HSA-6802953	0.893839	0.61425	0	2			Reactome	R-HSA-419408	1.22495	0.760751	3	0
Reactome	R-HSA-3000484	0.434444	0.0985959	0	1			Reactome	R-HSA-180746	0.891278	0.603945	0	2			Reactome	R-HSA-196807	1.22432	0.759077	1	0
Reactome	R-HSA-933542	0.433697	0.0905407	3	0			Reactome	R-HSA-5656121	0.890915	0.602485	0	1			Reactome	R-HSA-5654710	1.22283	0.75509	2	0
Reactome	R-HSA-75893	0.433545	0.0889031	1	0			Reactome	R-HSA-917729	0.890117	0.599273	0	1			Reactome	R-HSA-5610780	1.22282	0.755072	1	0
Reactome	R-HSA-69231	0.433278	0.0860242	2	4			Reactome	R-HSA-975163	0.889412	0.596433	5	1			Reactome	R-HSA-9008059	1.21819	0.742712	7	0
Reactome	R-HSA-418990	0.432781	0.0806681	1	1			Reactome	R-HSA-1474228	0.888489	0.592722	5	3			Reactome	R-HSA-2730905	1.2175	0.740867	2	1
Reactome	R-HSA-399954	0.432597	0.0786935	1	0			Reactome	R-HSA-1236382	0.887584	0.589078	4	4			Reactome	R-HSA-180292	1.21682	0.739051	3	2
Reactome	R-HSA-8878166	0.432497	0.0776116	0	1			Reactome	R-HSA-5467337	0.886386	0.584258	1	0			Reactome	R-HSA-9013507	1.21626	0.737537	1	0
Reactome	R-HSA-3000157	0.432421	0.0767964	2	0			Reactome	R-HSA-6788467	0.882818	0.569897	2	0			Reactome	R-HSA-5250924	1.2154	0.735267	2	1
Reactome	R-HSA-140534	0.432351	0.0760406	1	2			Reactome	R-HSA-174154	0.880446	0.560352	0	1			Reactome	R-HSA-1483255	1.21052	0.72223	1	0
Reactome	R-HSA-6803211	0.43209	0.0732256	1	0			Reactome	R-HSA-5658623	0.87874	0.553484	1	0			Reactome	R-HSA-110056	1.20709	0.71308	5	1
Reactome	R-HSA-6811434	0.431904	0.0712244	0	2			Reactome	R-HSA-9027276	0.875909	0.542092	5	2			Reactome	R-HSA-2644606	1.207	0.712838	5	1
Reactome	R-HSA-68689	0.431509	0.0669679	0	1			Reactome	R-HSA-9026286	0.874335	0.53576	2	0			Reactome	R-HSA-9020558	1.20263	0.701173	8	0
Reactome	R-HSA-5663220	0.431352	0.0652749	4	1			Reactome	R-HSA-9018896	0.874335	0.53576	2	0			Reactome	R-HSA-6785631	1.20191	0.699234	2	3
Reactome	R-HSA-3371453	0.431169	0.0633001	0	1			Reactome	R-HSA-9028335	0.873623	0.532895	3	2			Reactome	R-HSA-1236394	1.20109	0.697063	1	1
Reactome	R-HSA-456926	0.430358	0.0545673	2	0			Reactome	R-HSA-389357	0.870854	0.52175	4	3			Reactome	R-HSA-8875360	1.19982	0.693671	0	1
Reactome	R-HSA-450341	0.430058	0.05133	1	1			Reactome	R-HSA-1442490	0.870741	0.521294	4	4			Reactome	R-HSA-8853659	1.19732	0.686992	6	1
Reactome	R-HSA-2022090	0.429747	0.0479778	0	1			Reactome	R-HSA-2871809	0.869449	0.516093	4	1			Reactome	R-HSA-5334118	1.19695	0.685993	0	1
Reactome	R-HSA-8986944	0.429069	0.040673	1	2			Reactome	R-HSA-2179392	0.869056	0.514511	2	1			Reactome	R-HSA-606279	1.19543	0.681947	0	1
Reactome	R-HSA-2426168	0.428754	0.0372777	2	0			Reactome	R-HSA-937072	0.864815	0.497447	5	1			Reactome	R-HSA-69231	1.19484	0.68037	1	13
Reactome	R-HSA-5625970	0.428741	0.0371404	2	0			Reactome	R-HSA-5654227	0.864695	0.49696	2	0			Reactome	R-HSA-2565942	1.19457	0.679655	1	2
Reactome	R-HSA-8854691	0.428289	0.0322694	6	0			Reactome	R-HSA-381426	0.861373	0.483592	7	1			Reactome	R-HSA-5689603	1.19365	0.677192	1	0
Reactome	R-HSA-3232118	0.427513	0.0239016	0	1			Reactome	R-HSA-4615885	0.860663	0.480736	0	1			Reactome	R-HSA-211163	1.19275	0.674791	2	3
Reactome	R-HSA-191650	0.427284	0.021434	1	0			Reactome	R-HSA-156902	0.85987	0.477545	0	3			Reactome	R-HSA-166058	1.19171	0.67202	8	3
Reactome	R-HSA-6804759	0.427143	0.0199175	0	1			Reactome	R-HSA-2173796	0.858785	0.473179	6	8			Reactome	R-HSA-9020958	1.19169	0.671966	6	0
Reactome	R-HSA-2559580	0.426712	0.0152723	1	2			Reactome	R-HSA-937042	0.858774	0.473133	3	1			Reactome	R-HSA-2142688	1.18975	0.666779	3	0
Reactome	R-HSA-193692	0.426497	0.0129541	1	0			Reactome	R-HSA-909733	0.8585	0.472031	4	1			Reactome	R-HSA-2173795	1.18705	0.659571	2	0
Reactome	R-HSA-5218920	0.425832	0.00579598	2	1			Reactome	R-HSA-9706377	0.857379	0.467521	0	1			Reactome	R-HSA-112409	1.18626	0.657471	2	0
Reactome	R-HSA-199418	0.425687	0.00422834	1	2			Reactome	R-HSA-5674499	0.85671	0.464829	4	1			Reactome	R-HSA-2894862	1.18536	0.655057	5	1
Reactome	R-HSA-6807878	0.424933	-0.00388982	0	1			Reactome	R-HSA-69656	0.856248	0.462966	4	11			Reactome	R-HSA-8847993	1.18519	0.654619	1	1
Reactome	R-HSA-9616222	0.424929	-0.00393942	2	1			Reactome	R-HSA-9661069	0.853251	0.450907	3	15			Reactome	R-HSA-110329	1.18366	0.650525	0	1
Reactome	R-HSA-1295596	0.424876	-0.00450919	1	0			Reactome	R-HSA-9607240	0.851825	0.445169	4	6			Reactome	R-HSA-1250342	1.17909	0.638326	1	1
Reactome	R-HSA-3928665	0.424718	-0.00621684	2	0			Reactome	R-HSA-72689	0.851808	0.445098	0	2			Reactome	R-HSA-112411	1.17697	0.632682	5	1
Reactome	R-HSA-446343	0.424477	-0.00881201	0	1			Reactome	R-HSA-375165	0.850563	0.44009	4	1			Reactome	R-HSA-8851907	1.17634	0.630997	2	3
Reactome	R-HSA-8866910	0.424446	-0.00914394	1	1			Reactome	R-HSA-512988	0.848146	0.43036	8	1			Reactome	R-HSA-427359	1.17233	0.620301	1	0
Reactome	R-HSA-9007892	0.424103	-0.0128429	1	0			Reactome	R-HSA-6803529	0.846211	0.422572	0	1			Reactome	R-HSA-110330	1.17226	0.620099	0	1
Reactome	R-HSA-5626978	0.424004	-0.0139103	1	0			Reactome	R-HSA-2408557	0.843905	0.413295	0	1			Reactome	R-HSA-9028731	1.17081	0.616233	0	4
Reactome	R-HSA-9617828	0.423893	-0.0151051	1	2			Reactome	R-HSA-2142688	0.842745	0.408627	2	0			Reactome	R-HSA-417957	1.16952	0.6128	2	0
Reactome	R-HSA-9022692	0.423775	-0.0163712	0	2			Reactome	R-HSA-8849469	0.83881	0.392789	1	1			Reactome	R-HSA-6782135	1.16878	0.610803	1	0
Reactome	R-HSA-180292	0.423619	-0.0180555	2	0			Reactome	R-HSA-8941858	0.838701	0.39235	4	2			Reactome	R-HSA-2173788	1.16655	0.604849	3	3
Reactome	R-HSA-390450	0.423572	-0.0185566	0	1			Reactome	R-HSA-1502540	0.836726	0.384403	2	2			Reactome	R-HSA-4641258	1.16603	0.60348	1	0
Reactome	R-HSA-417957	0.423487	-0.0194757	1	0			Reactome	R-HSA-5668541	0.836534	0.383631	4	0			Reactome	R-HSA-1236974	1.16572	0.602656	4	0
Reactome	R-HSA-4755510	0.423092	-0.0237313	2	0			Reactome	R-HSA-5628897	0.835669	0.380151	4	12			Reactome	R-HSA-5693607	1.16511	0.601014	0	2
Reactome	R-HSA-3214841	0.423043	-0.0242649	1	0			Reactome	R-HSA-1912408	0.830949	0.361155	4	6			Reactome	R-HSA-202670	1.16456	0.599554	2	0
Reactome	R-HSA-9620244	0.422934	-0.0254347	1	0			Reactome	R-HSA-426486	0.829733	0.356258	0	2			Reactome	R-HSA-5223345	1.16391	0.59781	1	0
Reactome	R-HSA-1169408	0.422925	-0.0255355	1	0			Reactome	R-HSA-3311021	0.828932	0.353035	2	6			Reactome	R-HSA-373753	1.16288	0.595063	1	1
Reactome	R-HSA-1222556	0.422884	-0.0259758	1	0			Reactome	R-HSA-9018519	0.826426	0.342951	8	8			Reactome	R-HSA-171306	1.16078	0.589457	0	1
Reactome	R-HSA-9020958	0.422604	-0.0289945	4	0			Reactome	R-HSA-8941855	0.824699	0.336001	3	10			Reactome	R-HSA-5625886	1.16045	0.588576	0	1
Reactome	R-HSA-1566977	0.4226	-0.0290359	0	1			Reactome	R-HSA-5674400	0.823705	0.332001	6	8			Reactome	R-HSA-216083	1.15375	0.57069	6	3
Reactome	R-HSA-1234158	0.421191	-0.0442189	2	1			Reactome	R-HSA-2025928	0.823444	0.330951	1	0			Reactome	R-HSA-418359	1.15299	0.568674	0	1
Reactome	R-HSA-375165	0.420978	-0.0465127	1	0			Reactome	R-HSA-159227	0.822836	0.328503	1	1			Reactome	R-HSA-9664873	1.15268	0.567851	0	1
Reactome	R-HSA-9619483	0.42078	-0.0486474	0	1			Reactome	R-HSA-171007	0.822357	0.326575	2	1			Reactome	R-HSA-187577	1.14901	0.558029	0	1
Reactome	R-HSA-186797	0.420525	-0.05139	0	1			Reactome	R-HSA-216083	0.82141	0.322764	5	3			Reactome	R-HSA-937072	1.148	0.55534	4	1
Reactome	R-HSA-202733	0.420431	-0.0524023	1	1			Reactome	R-HSA-8940973	0.821257	0.322147	6	3			Reactome	R-HSA-5607763	1.14747	0.553923	2	0
Reactome	R-HSA-165054	0.419926	-0.0578433	0	1			Reactome	R-HSA-72706	0.82121	0.321959	1	2			Reactome	R-HSA-445355	1.14697	0.552606	2	0
Reactome	R-HSA-69200	0.419815	-0.0590442	0	1			Reactome	R-HSA-167044	0.820824	0.320404	1	0			Reactome	R-HSA-9664422	1.14447	0.545925	4	2
Reactome	R-HSA-168277	0.419741	-0.059839	1	0			Reactome	R-HSA-426496	0.820623	0.319595	0	5			Reactome	R-HSA-5339716	1.14393	0.544485	2	0
Reactome	R-HSA-8943724	0.419525	-0.0621724	0	1			Reactome	R-HSA-3315487	0.820406	0.318724	2	5			Reactome	R-HSA-3000480	1.14375	0.544013	1	2
Reactome	R-HSA-418885	0.419238	-0.065258	2	0			Reactome	R-HSA-170968	0.820063	0.317344	5	2			Reactome	R-HSA-5358752	1.14106	0.536812	2	0
Reactome	R-HSA-166016	0.419004	-0.0677877	1	0			Reactome	R-HSA-3371453	0.819204	0.313885	4	4			Reactome	R-HSA-5358747	1.14106	0.536812	2	0
Reactome	R-HSA-9029569	0.418846	-0.0694891	4	0			Reactome	R-HSA-3645790	0.818817	0.31233	2	4			Reactome	R-HSA-8939902	1.14016	0.534406	2	0
Reactome	R-HSA-5687128	0.418732	-0.0707118	1	2			Reactome	R-HSA-9026519	0.818023	0.309132	1	0			Reactome	R-HSA-6804760	1.13977	0.533375	1	2
Reactome	R-HSA-2219530	0.418325	-0.0751002	3	2			Reactome	R-HSA-5607763	0.81769	0.307792	1	0			Reactome	R-HSA-1169408	1.13866	0.530427	5	3
Reactome	R-HSA-3000480	0.418195	-0.0765059	1	0			Reactome	R-HSA-5638303	0.817257	0.306049	5	0			Reactome	R-HSA-5675221	1.13831	0.529473	2	3
Reactome	R-HSA-8939243	0.416942	-0.0900086	1	0			Reactome	R-HSA-5693568	0.817244	0.305998	0	1			Reactome	R-HSA-5218921	1.13403	0.518051	6	4
Reactome	R-HSA-1912420	0.41664	-0.0932589	0	2			Reactome	R-HSA-1253288	0.816453	0.302817	1	1			Reactome	R-HSA-1250196	1.1339	0.517708	3	7
Reactome	R-HSA-205025	0.416633	-0.0933328	1	0			Reactome	R-HSA-4570464	0.813433	0.290662	0	1			Reactome	R-HSA-9661069	1.1324	0.513711	0	22
Reactome	R-HSA-430116	0.4165	-0.094761	1	0			Reactome	R-HSA-8983432	0.813396	0.290511	3	2			Reactome	R-HSA-156827	1.13202	0.512697	0	2
Reactome	R-HSA-2173789	0.41635	-0.0963839	2	3			Reactome	R-HSA-606279	0.811367	0.282346	0	1			Reactome	R-HSA-5358751	1.13154	0.511419	2	0
Reactome	R-HSA-193634	0.415947	-0.100724	1	0			Reactome	R-HSA-209543	0.809252	0.273833	3	1			Reactome	R-HSA-5358749	1.13136	0.510934	2	0
Reactome	R-HSA-9020702	0.415938	-0.100826	3	1			Reactome	R-HSA-8851907	0.809171	0.273509	2	2			Reactome	R-HSA-196299	1.13124	0.510623	2	0
Reactome	R-HSA-912694	0.415864	-0.101616	2	1			Reactome	R-HSA-9669921	0.808588	0.271164	1	0			Reactome	R-HSA-2122947	1.13095	0.509835	6	0
Reactome	R-HSA-6804754	0.415807	-0.102235	0	1			Reactome	R-HSA-9669926	0.808588	0.271164	1	0			Reactome	R-HSA-2586552	1.13047	0.508547	5	2
Reactome	R-HSA-9690406	0.415666	-0.103748	1	0			Reactome	R-HSA-9669917	0.808588	0.271164	1	0			Reactome	R-HSA-201722	1.12929	0.505404	3	0
Reactome	R-HSA-5628897	0.415307	-0.10762	1	1			Reactome	R-HSA-9669914	0.808588	0.271164	1	0			Reactome	R-HSA-110328	1.12899	0.504599	0	1
Reactome	R-HSA-400253	0.414982	-0.11112	3	1			Reactome	R-HSA-9669935	0.808588	0.271164	1	0			Reactome	R-HSA-69473	1.12638	0.497628	0	1
Reactome	R-HSA-8951671	0.414952	-0.111452	1	0			Reactome	R-HSA-9669936	0.808588	0.271164	1	0			Reactome	R-HSA-110331	1.1251	0.494221	0	1
Reactome	R-HSA-6804116	0.414951	-0.111458	0	3			Reactome	R-HSA-9669924	0.808588	0.271164	1	0			Reactome	R-HSA-9652169	1.12425	0.491949	2	1
Reactome	R-HSA-1236973	0.414873	-0.1123	1	0			Reactome	R-HSA-9680187	0.808588	0.271164	1	0			Reactome	R-HSA-9034864	1.11942	0.479057	0	1
Reactome	R-HSA-8953750	0.414872	-0.112308	0	2			Reactome	R-HSA-9669929	0.808588	0.271164	1	0			Reactome	R-HSA-111932	1.11833	0.476156	1	0
Reactome	R-HSA-3928664	0.414863	-0.11241	2	0			Reactome	R-HSA-9669934	0.808588	0.271164	1	0			Reactome	R-HSA-442729	1.11762	0.474243	1	1
Reactome	R-HSA-9032845	0.414774	-0.11336	1	0			Reactome	R-HSA-9669933	0.808588	0.271164	1	0			Reactome	R-HSA-212300	1.11591	0.469691	0	2
Reactome	R-HSA-448706	0.414741	-0.113721	2	0			Reactome	R-HSA-209560	0.807023	0.264864	3	1			Reactome	R-HSA-3214841	1.11544	0.468443	1	0
Reactome	R-HSA-5626467	0.414721	-0.113931	2	0			Reactome	R-HSA-69416	0.805842	0.26011	2	1			Reactome	R-HSA-975956	1.11397	0.464509	0	3
Reactome	R-HSA-5621575	0.414641	-0.114799	2	0			Reactome	R-HSA-388841	0.805841	0.260105	3	2			Reactome	R-HSA-389357	1.11333	0.462809	4	4
Reactome	R-HSA-399955	0.414208	-0.119464	1	0			Reactome	R-HSA-9634285	0.803986	0.252642	0	2			Reactome	R-HSA-5693565	1.11333	0.462797	1	1
Reactome	R-HSA-1181150	0.414052	-0.121149	1	1			Reactome	R-HSA-5627123	0.803457	0.250513	2	1			Reactome	R-HSA-1358803	1.1109	0.456318	2	2
Reactome	R-HSA-8866907	0.414023	-0.121458	1	0			Reactome	R-HSA-1236394	0.802516	0.246724	3	0			Reactome	R-HSA-9028335	1.11042	0.455039	2	3
Reactome	R-HSA-156902	0.4137	-0.124941	0	1			Reactome	R-HSA-202424	0.799906	0.236221	9	3			Reactome	R-HSA-5689880	1.10952	0.452645	8	1
Reactome	R-HSA-5674400	0.413524	-0.126835	0	5			Reactome	R-HSA-1250347	0.799845	0.235975	1	0			Reactome	R-HSA-983695	1.10905	0.451372	4	0
Reactome	R-HSA-8941332	0.413427	-0.127877	0	3			Reactome	R-HSA-8875360	0.798905	0.232193	0	1			Reactome	R-HSA-1227986	1.10877	0.450635	1	1
Reactome	R-HSA-9027277	0.413345	-0.128759	1	0			Reactome	R-HSA-5654228	0.798732	0.231498	2	0			Reactome	R-HSA-8849469	1.10581	0.442739	1	0
Reactome	R-HSA-8849471	0.413316	-0.129079	2	2			Reactome	R-HSA-2730905	0.798197	0.229343	4	1			Reactome	R-HSA-3656532	1.1055	0.441901	3	7
Reactome	R-HSA-8964026	0.413113	-0.131265	1	0			Reactome	R-HSA-881907	0.798152	0.229162	2	1			Reactome	R-HSA-975163	1.10479	0.440008	4	1
Reactome	R-HSA-5602498	0.412594	-0.136854	1	0			Reactome	R-HSA-9634635	0.797697	0.22733	1	3			Reactome	R-HSA-389513	1.10473	0.439838	3	0
Reactome	R-HSA-354192	0.411741	-0.146049	2	0			Reactome	R-HSA-9617828	0.79734	0.225895	5	8			Reactome	R-HSA-881907	1.10267	0.434361	3	1
Reactome	R-HSA-156827	0.411709	-0.146391	0	1			Reactome	R-HSA-6802952	0.796963	0.224379	7	4			Reactome	R-HSA-9014325	1.09989	0.426939	3	0
Reactome	R-HSA-202427	0.411658	-0.146937	1	0			Reactome	R-HSA-5684264	0.796622	0.223005	4	0			Reactome	R-HSA-9619229	1.09983	0.426776	1	0
Reactome	R-HSA-192823	0.411418	-0.14953	0	1			Reactome	R-HSA-159231	0.796328	0.221824	1	1			Reactome	R-HSA-72764	1.09548	0.415168	0	2
Reactome	R-HSA-2559585	0.41118	-0.152088	0	4			Reactome	R-HSA-6804116	0.795946	0.220286	2	9			Reactome	R-HSA-2691232	1.09469	0.41304	1	0
Reactome	R-HSA-2162123	0.41062	-0.158128	1	0			Reactome	R-HSA-9670095	0.795781	0.219623	0	1			Reactome	R-HSA-112399	1.09326	0.409226	1	1
Reactome	R-HSA-1810476	0.410566	-0.158708	3	0			Reactome	R-HSA-4420097	0.795547	0.218681	9	8			Reactome	R-HSA-844456	1.09077	0.402594	4	0
Reactome	R-HSA-380259	0.410527	-0.159124	0	1			Reactome	R-HSA-2122947	0.7954	0.218088	3	0			Reactome	R-HSA-9013695	1.09045	0.401722	6	0
Reactome	R-HSA-392451	0.410446	-0.160003	1	2			Reactome	R-HSA-389513	0.794719	0.215347	4	0			Reactome	R-HSA-5205685	1.08651	0.391205	0	1
Reactome	R-HSA-210990	0.410342	-0.161124	1	0			Reactome	R-HSA-1250342	0.793351	0.20984	3	1			Reactome	R-HSA-2408557	1.08647	0.391118	0	2
Reactome	R-HSA-9634638	0.41013	-0.163404	1	5			Reactome	R-HSA-9013508	0.793306	0.209662	3	0			Reactome	R-HSA-3000170	1.08631	0.390678	3	4
Reactome	R-HSA-1650814	0.41009	-0.163836	0	1			Reactome	R-HSA-5696395	0.792166	0.205074	0	1			Reactome	R-HSA-5617472	1.08509	0.387427	2	2
Reactome	R-HSA-450604	0.410039	-0.164387	1	0			Reactome	R-HSA-2122948	0.792048	0.204598	0	1			Reactome	R-HSA-4551638	1.07957	0.372694	2	1
Reactome	R-HSA-9615017	0.410017	-0.164621	1	1			Reactome	R-HSA-9610379	0.791657	0.203026	0	1			Reactome	R-HSA-9609690	1.0791	0.371422	2	1
Reactome	R-HSA-216083	0.409911	-0.16577	0	1			Reactome	R-HSA-9020958	0.791184	0.201122	4	2			Reactome	R-HSA-9022692	1.07709	0.366079	3	6
Reactome	R-HSA-8856828	0.408207	-0.184124	1	0			Reactome	R-HSA-5357956	0.791019	0.200456	9	2			Reactome	R-HSA-3371453	1.07607	0.363338	5	3
Reactome	R-HSA-196108	0.408096	-0.185326	1	0			Reactome	R-HSA-110056	0.788862	0.191774	5	1			Reactome	R-HSA-390666	1.0735	0.356478	1	0
Reactome	R-HSA-1474244	0.408015	-0.186193	0	1			Reactome	R-HSA-8936459	0.788753	0.191339	4	2			Reactome	R-HSA-8934593	1.07326	0.355846	1	11
Reactome	R-HSA-372708	0.407929	-0.18713	1	0			Reactome	R-HSA-198203	0.787105	0.184704	3	2			Reactome	R-HSA-170968	1.0728	0.354615	4	2
Reactome	R-HSA-6804114	0.407786	-0.188664	1	0			Reactome	R-HSA-1295596	0.786643	0.182845	4	3			Reactome	R-HSA-392170	1.07214	0.352868	1	1
Reactome	R-HSA-8948700	0.407094	-0.196125	0	1			Reactome	R-HSA-72764	0.784671	0.17491	0	1			Reactome	R-HSA-5626467	1.07101	0.349849	2	2
Reactome	R-HSA-1059683	0.406427	-0.203305	4	0			Reactome	R-HSA-2894862	0.783863	0.17166	3	2			Reactome	R-HSA-912694	1.07061	0.348765	6	0
Reactome	R-HSA-1234174	0.406009	-0.207815	1	0			Reactome	R-HSA-2995383	0.78353	0.170316	0	1			Reactome	R-HSA-8936459	1.06986	0.346759	3	2
Reactome	R-HSA-388844	0.405968	-0.208252	1	0			Reactome	R-HSA-1181150	0.78335	0.169591	2	3			Reactome	R-HSA-5627123	1.06984	0.346729	2	2
Reactome	R-HSA-5674135	0.405658	-0.211597	1	0			Reactome	R-HSA-72163	0.783222	0.16908	0	2			Reactome	R-HSA-2173789	1.06896	0.344355	3	6
Reactome	R-HSA-6811555	0.405619	-0.212021	1	0			Reactome	R-HSA-8939211	0.781668	0.162825	2	0			Reactome	R-HSA-171007	1.06885	0.344073	1	1
Reactome	R-HSA-2586552	0.405527	-0.213008	3	1			Reactome	R-HSA-212300	0.781393	0.161719	0	1			Reactome	R-HSA-3304356	1.06533	0.334677	3	5
Reactome	R-HSA-8857538	0.405457	-0.213766	2	1			Reactome	R-HSA-112411	0.779314	0.153352	5	1			Reactome	R-HSA-8876493	1.06484	0.333377	1	1
Reactome	R-HSA-389359	0.405407	-0.214296	1	1			Reactome	R-HSA-3656535	0.779003	0.152098	2	3			Reactome	R-HSA-2559582	1.06415	0.33153	7	4
Reactome	R-HSA-445355	0.405386	-0.214525	1	1			Reactome	R-HSA-9627069	0.777792	0.147224	2	0			Reactome	R-HSA-9617828	1.06364	0.330156	3	8
Reactome	R-HSA-9664422	0.405063	-0.218008	3	0			Reactome	R-HSA-2214320	0.777162	0.144692	0	1			Reactome	R-HSA-392451	1.0624	0.326846	3	2
Reactome	R-HSA-977606	0.404512	-0.223949	1	0			Reactome	R-HSA-6807004	0.775372	0.137488	0	1			Reactome	R-HSA-163615	1.0611	0.323375	1	0
Reactome	R-HSA-112411	0.404456	-0.224548	4	0			Reactome	R-HSA-5673000	0.774558	0.134209	4	2			Reactome	R-HSA-375276	1.06095	0.32298	7	0
Reactome	R-HSA-8856825	0.404317	-0.226047	1	0			Reactome	R-HSA-936440	0.774446	0.13376	2	4			Reactome	R-HSA-354194	1.06029	0.321213	0	2
Reactome	R-HSA-186763	0.404095	-0.228437	3	2			Reactome	R-HSA-5218900	0.774185	0.132708	2	1			Reactome	R-HSA-156902	1.06014	0.320829	0	1
Reactome	R-HSA-1445148	0.403698	-0.232716	1	0			Reactome	R-HSA-5689896	0.774119	0.132442	4	6			Reactome	R-HSA-198203	1.05975	0.319778	4	1
Reactome	R-HSA-9013695	0.40369	-0.232806	2	0			Reactome	R-HSA-3642279	0.773857	0.131389	2	3			Reactome	R-HSA-1474228	1.05846	0.316343	7	4
Reactome	R-HSA-201681	0.403581	-0.233979	1	0			Reactome	R-HSA-2586552	0.773845	0.131342	5	2			Reactome	R-HSA-72706	1.05715	0.312858	0	4
Reactome	R-HSA-975871	0.403077	-0.239413	0	1			Reactome	R-HSA-8874081	0.773688	0.130711	5	1			Reactome	R-HSA-72689	1.05468	0.306249	0	2
Reactome	R-HSA-177929	0.402652	-0.243993	2	0			Reactome	R-HSA-8876493	0.772665	0.126594	2	3			Reactome	R-HSA-5687128	1.05461	0.306068	2	2
Reactome	R-HSA-114608	0.402327	-0.24749	1	0			Reactome	R-HSA-4086398	0.772089	0.124275	3	2			Reactome	R-HSA-1433559	1.05445	0.305647	4	0
Reactome	R-HSA-1170546	0.402322	-0.247541	3	0			Reactome	R-HSA-8866654	0.771067	0.120161	0	1			Reactome	R-HSA-9660826	1.0541	0.304695	9	0
Reactome	R-HSA-8983432	0.401959	-0.251452	4	0			Reactome	R-HSA-1169408	0.770801	0.119092	4	3			Reactome	R-HSA-69202	1.0534	0.302825	2	11
Reactome	R-HSA-3214858	0.401854	-0.252591	1	0			Reactome	R-HSA-1433557	0.769778	0.114972	13	9			Reactome	R-HSA-3295583	1.05334	0.302664	3	0
Reactome	R-HSA-2454202	0.401108	-0.260628	1	0			Reactome	R-HSA-2173791	0.76799	0.107779	2	4			Reactome	R-HSA-8853884	1.05056	0.295256	3	4
Reactome	R-HSA-110056	0.400616	-0.265927	4	0			Reactome	R-HSA-199418	0.767732	0.106738	2	3			Reactome	R-HSA-1251985	1.04955	0.292546	3	3
Reactome	R-HSA-8849473	0.400348	-0.268817	1	0			Reactome	R-HSA-8951430	0.767045	0.103973	3	8			Reactome	R-HSA-5673000	1.04941	0.292173	1	2
Reactome	R-HSA-9032500	0.400135	-0.271111	1	0			Reactome	R-HSA-3214847	0.766994	0.103771	1	0			Reactome	R-HSA-4420097	1.0467	0.284949	9	8
Reactome	R-HSA-3000170	0.400055	-0.271973	1	1			Reactome	R-HSA-168276	0.76656	0.102021	0	1			Reactome	R-HSA-912446	1.04499	0.280393	0	1
Reactome	R-HSA-166166	0.400032	-0.272224	1	0			Reactome	R-HSA-450341	0.765503	0.0977688	3	2			Reactome	R-HSA-5357956	1.04452	0.279123	1	0
Reactome	R-HSA-8984722	0.399459	-0.278398	3	0			Reactome	R-HSA-6785631	0.764894	0.0953171	3	3			Reactome	R-HSA-4570464	1.04327	0.275799	0	1
Reactome	R-HSA-1502540	0.39939	-0.279134	1	1			Reactome	R-HSA-2644606	0.763478	0.0896215	3	1			Reactome	R-HSA-9617629	1.04238	0.273424	2	3
Reactome	R-HSA-3899300	0.3991	-0.28226	1	0			Reactome	R-HSA-5621480	0.760563	0.077889	4	0			Reactome	R-HSA-1474244	1.04236	0.273367	0	4
Reactome	R-HSA-8876493	0.398197	-0.29199	2	1			Reactome	R-HSA-5083625	0.760544	0.0778122	2	1			Reactome	R-HSA-5603029	1.04025	0.267738	2	1
Reactome	R-HSA-9020933	0.398186	-0.292114	2	0			Reactome	R-HSA-5357905	0.759533	0.0737436	7	1			Reactome	R-HSA-69656	1.03948	0.265672	2	11
Reactome	R-HSA-9670439	0.397725	-0.297077	4	2			Reactome	R-HSA-2691232	0.758827	0.0709032	0	1			Reactome	R-HSA-198753	1.03902	0.264444	3	1
Reactome	R-HSA-6799990	0.397643	-0.297968	1	0			Reactome	R-HSA-2173795	0.756809	0.0627798	3	5			Reactome	R-HSA-3232142	1.03894	0.264235	0	1
Reactome	R-HSA-198323	0.397618	-0.298228	0	4			Reactome	R-HSA-450321	0.756294	0.0607067	5	1			Reactome	R-HSA-9664323	1.03821	0.262292	5	0
Reactome	R-HSA-156711	0.397392	-0.300668	1	0			Reactome	R-HSA-4608870	0.75569	0.058277	1	1			Reactome	R-HSA-6804116	1.03706	0.259209	0	10
Reactome	R-HSA-171007	0.397038	-0.304479	2	0			Reactome	R-HSA-8943724	0.755222	0.056393	5	4			Reactome	R-HSA-373076	1.03704	0.259165	1	0
Reactome	R-HSA-6804758	0.396897	-0.306	1	0			Reactome	R-HSA-1251985	0.75394	0.0512358	8	2			Reactome	R-HSA-4615885	1.03685	0.258655	0	2
Reactome	R-HSA-200425	0.396891	-0.306064	1	0			Reactome	R-HSA-6804759	0.753656	0.0500925	1	2			Reactome	R-HSA-442720	1.03362	0.250049	2	0
Reactome	R-HSA-5218921	0.396806	-0.306982	1	0			Reactome	R-HSA-74749	0.752903	0.0470624	2	2			Reactome	R-HSA-9610379	1.03306	0.248545	0	1
Reactome	R-HSA-2029482	0.396798	-0.307067	2	0			Reactome	R-HSA-8934593	0.751394	0.0409894	3	12			Reactome	R-HSA-8939256	1.03219	0.246216	2	0
Reactome	R-HSA-879415	0.396615	-0.30904	1	1			Reactome	R-HSA-112412	0.751335	0.0407489	0	3			Reactome	R-HSA-5693616	1.0318	0.245191	0	1
Reactome	R-HSA-3299685	0.396122	-0.314357	1	0			Reactome	R-HSA-9633012	0.750505	0.0374112	0	3			Reactome	R-HSA-8941326	1.03134	0.243964	0	1
Reactome	R-HSA-6811436	0.39585	-0.317286	0	1			Reactome	R-HSA-9616222	0.75025	0.036385	5	3			Reactome	R-HSA-205043	1.03025	0.241029	3	0
Reactome	R-HSA-6785631	0.395742	-0.318444	2	3			Reactome	R-HSA-1227986	0.750147	0.0359687	4	1			Reactome	R-HSA-3214815	1.02986	0.240001	1	1
Reactome	R-HSA-9619229	0.395452	-0.321577	1	0			Reactome	R-HSA-190873	0.748041	0.0274957	1	1			Reactome	R-HSA-72203	1.02963	0.239374	0	1
Reactome	R-HSA-918233	0.395354	-0.322631	1	0			Reactome	R-HSA-445355	0.747558	0.0255497	2	1			Reactome	R-HSA-5578749	1.02928	0.238454	0	1
Reactome	R-HSA-5607764	0.395212	-0.324162	4	0			Reactome	R-HSA-8957275	0.74678	0.0224199	5	1			Reactome	R-HSA-6803529	1.02921	0.238274	0	2
Reactome	R-HSA-9031525	0.395163	-0.324691	2	0			Reactome	R-HSA-354194	0.746576	0.0215997	2	0			Reactome	R-HSA-5674400	1.02538	0.228034	5	6
Reactome	R-HSA-198693	0.394804	-0.328553	0	2			Reactome	R-HSA-9614399	0.745476	0.0171734	2	5			Reactome	R-HSA-3000171	1.02488	0.226716	1	4
Reactome	R-HSA-3214847	0.39439	-0.333019	1	0			Reactome	R-HSA-8853884	0.744585	0.0135861	3	4			Reactome	R-HSA-5685938	1.0223	0.219809	0	1
Reactome	R-HSA-9702518	0.394371	-0.333226	2	0			Reactome	R-HSA-8847993	0.744515	0.0133033	3	1			Reactome	R-HSA-5218920	1.02227	0.219744	5	7
Reactome	R-HSA-2682334	0.394202	-0.335043	1	0			Reactome	R-HSA-4085377	0.744509	0.0132807	0	1			Reactome	R-HSA-198693	1.02164	0.21805	3	3
Reactome	R-HSA-9027283	0.394025	-0.336952	3	0			Reactome	R-HSA-9022692	0.744494	0.0132201	0	6			Reactome	R-HSA-2424491	1.0207	0.215553	4	2
Reactome	R-HSA-8964058	0.393888	-0.338423	1	0			Reactome	R-HSA-114608	0.741557	0.00140001	8	0			Reactome	R-HSA-5696395	1.01954	0.212463	0	1
Reactome	R-HSA-1433559	0.393399	-0.343696	1	0			Reactome	R-HSA-983695	0.741417	0.000836748	6	0			Reactome	R-HSA-5578775	1.01781	0.207848	2	0
Reactome	R-HSA-2424491	0.393204	-0.345794	2	1			Reactome	R-HSA-5675482	0.741385	0.000706272	2	0			Reactome	R-HSA-427389	1.0176	0.20727	1	1
Reactome	R-HSA-2129379	0.392559	-0.352751	1	1			Reactome	R-HSA-1650814	0.741372	0.000656737	0	1			Reactome	R-HSA-168638	1.01423	0.198292	5	1
Reactome	R-HSA-5603029	0.392372	-0.354763	2	0			Reactome	R-HSA-373753	0.741217	3.2579e-05	2	1			Reactome	R-HSA-5686938	1.01283	0.19455	6	0
Reactome	R-HSA-2404192	0.392199	-0.356627	0	1			Reactome	R-HSA-2219530	0.741155	-0.00021949	16	3			Reactome	R-HSA-8856825	1.0116	0.191252	2	1
Reactome	R-HSA-140342	0.392152	-0.35713	1	0			Reactome	R-HSA-6807505	0.741139	-0.000282532	1	0			Reactome	R-HSA-2299718	1.01132	0.190504	0	1
Reactome	R-HSA-9006335	0.392029	-0.358459	1	0			Reactome	R-HSA-2559582	0.741119	-0.000363669	6	4			Reactome	R-HSA-203927	1.01029	0.187753	0	2
Reactome	R-HSA-975155	0.390886	-0.370776	0	1			Reactome	R-HSA-5687128	0.740825	-0.00154499	4	4			Reactome	R-HSA-9603381	1.00987	0.186631	1	1
Reactome	R-HSA-164944	0.39083	-0.371377	1	0			Reactome	R-HSA-975138	0.740353	-0.0034464	1	1			Reactome	R-HSA-975957	1.00933	0.1852	0	3
Reactome	R-HSA-2562578	0.390644	-0.373386	1	0			Reactome	R-HSA-3371568	0.739289	-0.00772865	1	2			Reactome	R-HSA-5638303	1.00815	0.18205	1	0
Reactome	R-HSA-6804756	0.3905	-0.374939	1	0			Reactome	R-HSA-8866907	0.739088	-0.00853597	1	0			Reactome	R-HSA-450341	1.00796	0.181548	4	2
Reactome	R-HSA-69656	0.390175	-0.378435	0	3			Reactome	R-HSA-9027604	0.739039	-0.00873239	2	1			Reactome	R-HSA-9020591	1.00471	0.172879	4	0
Reactome	R-HSA-9706374	0.389792	-0.382561	1	0			Reactome	R-HSA-8939902	0.738777	-0.00978927	3	0			Reactome	R-HSA-9018519	1.00434	0.171894	4	7
Reactome	R-HSA-113501	0.389637	-0.38423	0	1			Reactome	R-HSA-2022090	0.736677	-0.0182382	1	2			Reactome	R-HSA-8939211	1.00282	0.16782	2	1
Reactome	R-HSA-8847993	0.389485	-0.385875	1	1			Reactome	R-HSA-3371378	0.736173	-0.0202675	2	0			Reactome	R-HSA-448706	1.00251	0.167	5	0
Reactome	R-HSA-209560	0.389219	-0.388732	3	1			Reactome	R-HSA-389356	0.732709	-0.0342105	2	0			Reactome	R-HSA-9634635	0.998476	0.156227	2	6
Reactome	R-HSA-202424	0.388881	-0.392378	3	0			Reactome	R-HSA-5602498	0.731219	-0.0402036	2	0			Reactome	R-HSA-5674499	0.994841	0.146526	2	1
Reactome	R-HSA-9032759	0.388533	-0.396127	1	0			Reactome	R-HSA-3000171	0.731183	-0.0403518	3	3			Reactome	R-HSA-8986944	0.993323	0.142474	2	6
Reactome	R-HSA-212718	0.388486	-0.396637	1	0			Reactome	R-HSA-5610785	0.731096	-0.0407005	1	0			Reactome	R-HSA-112382	0.993239	0.142249	0	1
Reactome	R-HSA-1251932	0.38796	-0.402301	1	1			Reactome	R-HSA-5218920	0.730982	-0.0411606	4	6			Reactome	R-HSA-388841	0.992162	0.139375	3	1
Reactome	R-HSA-418346	0.387789	-0.404143	1	0			Reactome	R-HSA-5689880	0.730974	-0.0411921	11	2			Reactome	R-HSA-180024	0.991682	0.138094	1	0
Reactome	R-HSA-72706	0.387595	-0.406241	0	1			Reactome	R-HSA-975110	0.730824	-0.0417959	1	1			Reactome	R-HSA-5467337	0.989666	0.132712	1	0
Reactome	R-HSA-9603381	0.387167	-0.410853	1	1			Reactome	R-HSA-180292	0.730623	-0.0426039	9	1			Reactome	R-HSA-2559585	0.989146	0.131324	3	16
Reactome	R-HSA-9013507	0.387014	-0.412493	1	0			Reactome	R-HSA-8875791	0.728538	-0.0509948	1	1			Reactome	R-HSA-5357905	0.988931	0.130751	1	0
Reactome	R-HSA-5652227	0.386838	-0.41439	1	0			Reactome	R-HSA-2465910	0.727058	-0.0569529	0	1			Reactome	R-HSA-1234176	0.987755	0.12761	1	0
Reactome	R-HSA-8853659	0.386519	-0.417835	1	1			Reactome	R-HSA-2299718	0.726953	-0.0573744	0	1			Reactome	R-HSA-8951936	0.985006	0.120274	5	6
Reactome	R-HSA-982772	0.386127	-0.422055	3	0			Reactome	R-HSA-9619229	0.726889	-0.0576292	1	0			Reactome	R-HSA-5660668	0.98491	0.120018	2	1
Reactome	R-HSA-8941856	0.386008	-0.423343	2	0			Reactome	R-HSA-187577	0.725932	-0.0614834	2	1			Reactome	R-HSA-5467340	0.984555	0.119069	1	0
Reactome	R-HSA-389356	0.385392	-0.429979	1	0			Reactome	R-HSA-9013695	0.725709	-0.0623809	3	2			Reactome	R-HSA-5467348	0.983718	0.116835	1	0
Reactome	R-HSA-1989781	0.385317	-0.43078	3	0			Reactome	R-HSA-2565942	0.724761	-0.066197	0	2			Reactome	R-HSA-2029485	0.981516	0.110958	4	1
Reactome	R-HSA-1227986	0.385026	-0.433918	2	1			Reactome	R-HSA-437239	0.723904	-0.0696443	2	1			Reactome	R-HSA-3315487	0.980458	0.108132	2	5
Reactome	R-HSA-5617472	0.384974	-0.434485	2	0			Reactome	R-HSA-1592389	0.72377	-0.0701849	5	1			Reactome	R-HSA-3311021	0.980458	0.108132	2	5
Reactome	R-HSA-2029481	0.384772	-0.436656	2	0			Reactome	R-HSA-2871796	0.722506	-0.0752683	5	3			Reactome	R-HSA-426486	0.979794	0.10636	0	5
Reactome	R-HSA-5603041	0.384627	-0.438224	1	0			Reactome	R-HSA-4641258	0.720215	-0.0844891	0	1			Reactome	R-HSA-9702518	0.979305	0.105055	2	2
Reactome	R-HSA-4641262	0.384492	-0.439674	2	0			Reactome	R-HSA-399954	0.719804	-0.0861423	3	1			Reactome	R-HSA-8948700	0.977354	0.0998476	0	5
Reactome	R-HSA-5357905	0.384063	-0.444296	1	0			Reactome	R-HSA-211163	0.719587	-0.0870188	2	2			Reactome	R-HSA-8941856	0.975641	0.0952763	4	2
Reactome	R-HSA-5619046	0.383957	-0.445435	1	0			Reactome	R-HSA-212718	0.718995	-0.0893992	5	0			Reactome	R-HSA-933542	0.975222	0.0941565	4	1
Reactome	R-HSA-427601	0.383957	-0.445435	1	0			Reactome	R-HSA-75157	0.71775	-0.0944122	0	1			Reactome	R-HSA-9679191	0.974867	0.0932104	9	1
Reactome	R-HSA-9020956	0.383801	-0.447122	3	0			Reactome	R-HSA-8951911	0.717731	-0.0944876	0	1			Reactome	R-HSA-6804759	0.974789	0.0930004	2	4
Reactome	R-HSA-354194	0.38371	-0.448105	1	0			Reactome	R-HSA-5685938	0.717718	-0.0945379	1	1			Reactome	R-HSA-210744	0.972967	0.0881371	3	2
Reactome	R-HSA-1250196	0.383216	-0.453419	1	1			Reactome	R-HSA-9693928	0.716598	-0.0990447	2	0			Reactome	R-HSA-199418	0.972531	0.0869731	3	7
Reactome	R-HSA-6802952	0.383147	-0.454173	2	0			Reactome	R-HSA-5674135	0.716392	-0.0998759	5	3			Reactome	R-HSA-6788467	0.970253	0.0808937	3	0
Reactome	R-HSA-111465	0.38301	-0.455644	1	0			Reactome	R-HSA-418990	0.715301	-0.104268	2	2			Reactome	R-HSA-162658	0.967683	0.0740344	2	0
Reactome	R-HSA-3134963	0.382923	-0.456583	1	0			Reactome	R-HSA-3899300	0.714655	-0.106868	1	1			Reactome	R-HSA-5663213	0.967149	0.0726086	3	0
Reactome	R-HSA-5663213	0.382744	-0.458509	1	0			Reactome	R-HSA-5693616	0.714194	-0.108721	0	2			Reactome	R-HSA-426496	0.966548	0.0710032	0	4
Reactome	R-HSA-5083625	0.382476	-0.461401	1	1			Reactome	R-HSA-427389	0.713701	-0.110707	0	1			Reactome	R-HSA-2029482	0.96277	0.0609205	4	1
Reactome	R-HSA-6804760	0.382282	-0.463488	1	1			Reactome	R-HSA-182971	0.71322	-0.112642	5	0			Reactome	R-HSA-3134963	0.962758	0.0608888	1	0
Reactome	R-HSA-6802948	0.382165	-0.464745	1	0			Reactome	R-HSA-5686938	0.712655	-0.114916	3	0			Reactome	R-HSA-4755510	0.959001	0.0508605	2	0
Reactome	R-HSA-445989	0.382158	-0.46482	3	0			Reactome	R-HSA-416700	0.712394	-0.115967	2	0			Reactome	R-HSA-2022090	0.951531	0.0309208	1	4
Reactome	R-HSA-2871796	0.381799	-0.468691	2	0			Reactome	R-HSA-2428933	0.711976	-0.117647	1	2			Reactome	R-HSA-1368082	0.949809	0.0263234	2	1
Reactome	R-HSA-3656532	0.381011	-0.477187	2	2			Reactome	R-HSA-8948751	0.7112	-0.120769	2	3			Reactome	R-HSA-9614399	0.949558	0.0256546	2	4
Reactome	R-HSA-3304356	0.381011	-0.477187	2	2			Reactome	R-HSA-445144	0.71095	-0.121775	8	0			Reactome	R-HSA-198323	0.949247	0.0248237	3	6
Reactome	R-HSA-5674404	0.38093	-0.478053	1	0			Reactome	R-HSA-1250196	0.710528	-0.123473	3	4			Reactome	R-HSA-8852276	0.948554	0.0229728	0	1
Reactome	R-HSA-210991	0.380512	-0.482557	1	0			Reactome	R-HSA-2559580	0.710316	-0.124329	4	11			Reactome	R-HSA-445144	0.948515	0.0228702	4	2
Reactome	R-HSA-2173791	0.380508	-0.482605	2	1			Reactome	R-HSA-1234176	0.709795	-0.126426	0	2			Reactome	R-HSA-3000178	0.947885	0.0211877	3	3
Reactome	R-HSA-2173788	0.380406	-0.483699	2	2			Reactome	R-HSA-400253	0.709049	-0.129426	2	4			Reactome	R-HSA-444257	0.947356	0.0197758	2	1
Reactome	R-HSA-2173796	0.379639	-0.491974	1	1			Reactome	R-HSA-975956	0.708384	-0.132103	0	3			Reactome	R-HSA-114604	0.946699	0.0180216	6	1
Reactome	R-HSA-204174	0.37963	-0.492062	1	0			Reactome	R-HSA-5603029	0.708194	-0.132869	3	0			Reactome	R-HSA-3247509	0.94475	0.0128205	1	0
Reactome	R-HSA-8875656	0.379548	-0.492945	0	2			Reactome	R-HSA-8941332	0.70664	-0.139121	2	4			Reactome	R-HSA-9013508	0.94409	0.0110583	4	0
Reactome	R-HSA-933541	0.378874	-0.500211	1	0			Reactome	R-HSA-198745	0.706494	-0.13971	2	0			Reactome	R-HSA-5668599	0.943675	0.00994981	8	0
Reactome	R-HSA-1660499	0.37857	-0.50349	1	2			Reactome	R-HSA-9664323	0.706146	-0.14111	4	0			Reactome	R-HSA-5603041	0.94255	0.00694714	4	0
Reactome	R-HSA-5689901	0.378167	-0.507827	2	0			Reactome	R-HSA-168638	0.706017	-0.14163	8	1			Reactome	R-HSA-8943723	0.93754	-0.00642554	1	7
Reactome	R-HSA-8864260	0.37804	-0.509196	1	0			Reactome	R-HSA-5693579	0.706016	-0.141634	0	1			Reactome	R-HSA-9029569	0.935251	-0.0125346	3	1
Reactome	R-HSA-450302	0.377965	-0.510012	1	1			Reactome	R-HSA-210744	0.705979	-0.141783	1	1			Reactome	R-HSA-168927	0.935021	-0.0131488	3	0
Reactome	R-HSA-2173795	0.377127	-0.51904	1	2			Reactome	R-HSA-8948747	0.70583	-0.142382	1	5			Reactome	R-HSA-9022535	0.934756	-0.0138562	1	0
Reactome	R-HSA-2871837	0.376928	-0.521185	2	0			Reactome	R-HSA-392451	0.705476	-0.143807	1	1			Reactome	R-HSA-6796648	0.934058	-0.0157198	0	2
Reactome	R-HSA-9645135	0.376584	-0.524893	2	0			Reactome	R-HSA-5626467	0.705301	-0.144512	2	3			Reactome	R-HSA-8854518	0.933687	-0.0167112	1	0
Reactome	R-HSA-975138	0.376443	-0.526409	0	1			Reactome	R-HSA-140534	0.704681	-0.147006	4	1			Reactome	R-HSA-937041	0.929291	-0.0284441	4	0
Reactome	R-HSA-5637810	0.376287	-0.528091	1	1			Reactome	R-HSA-912694	0.70318	-0.153047	2	0			Reactome	R-HSA-3928665	0.927833	-0.0323359	3	5
Reactome	R-HSA-195253	0.376124	-0.529843	2	1			Reactome	R-HSA-111448	0.701407	-0.160181	1	3			Reactome	R-HSA-9027604	0.927752	-0.0325526	2	1
Reactome	R-HSA-5357956	0.376115	-0.529939	1	0			Reactome	R-HSA-9664422	0.701349	-0.160415	8	0			Reactome	R-HSA-192823	0.92624	-0.0365896	0	1
Reactome	R-HSA-9013508	0.376038	-0.530772	1	0			Reactome	R-HSA-975155	0.700646	-0.163246	1	1			Reactome	R-HSA-983168	0.924617	-0.0409218	2	0
Reactome	R-HSA-5689896	0.37512	-0.540662	2	0			Reactome	R-HSA-983168	0.69794	-0.174136	3	0			Reactome	R-HSA-427413	0.922437	-0.0467401	1	0
Reactome	R-HSA-168638	0.375113	-0.540745	1	0			Reactome	R-HSA-9609690	0.696831	-0.1786	2	1			Reactome	R-HSA-9627069	0.921569	-0.0490557	2	0
Reactome	R-HSA-75105	0.374942	-0.542582	1	0			Reactome	R-HSA-8878166	0.696586	-0.179582	3	7			Reactome	R-HSA-3899300	0.918273	-0.0578533	1	3
Reactome	R-HSA-2179392	0.374765	-0.544486	1	1			Reactome	R-HSA-5610783	0.696243	-0.180964	1	0			Reactome	R-HSA-381340	0.917406	-0.0601699	7	1
Reactome	R-HSA-198745	0.374339	-0.54908	1	0			Reactome	R-HSA-5689603	0.695828	-0.182635	3	1			Reactome	R-HSA-8939246	0.914901	-0.066855	2	0
Reactome	R-HSA-2122947	0.374307	-0.549423	2	1			Reactome	R-HSA-198693	0.695577	-0.183644	2	3			Reactome	R-HSA-380320	0.912435	-0.0734377	1	0
Reactome	R-HSA-5696395	0.373908	-0.553719	0	1			Reactome	R-HSA-5607761	0.695409	-0.184319	1	0			Reactome	R-HSA-9634600	0.912258	-0.0739107	1	0
Reactome	R-HSA-8863795	0.373589	-0.557159	1	0			Reactome	R-HSA-195253	0.694208	-0.189156	2	0			Reactome	R-HSA-389359	0.90914	-0.0822315	1	2
Reactome	R-HSA-432142	0.373332	-0.559936	2	0			Reactome	R-HSA-3214858	0.69302	-0.193935	4	1			Reactome	R-HSA-9630794	0.908748	-0.083278	0	1
Reactome	R-HSA-180336	0.372709	-0.566642	1	0			Reactome	R-HSA-4641263	0.692814	-0.194764	0	1			Reactome	R-HSA-9632700	0.908748	-0.083278	0	1
Reactome	R-HSA-1839117	0.372321	-0.570821	2	1			Reactome	R-HSA-205017	0.692637	-0.195476	1	0			Reactome	R-HSA-8941855	0.908742	-0.0832938	3	7
Reactome	R-HSA-3311021	0.371608	-0.57851	1	2			Reactome	R-HSA-162658	0.692177	-0.197328	2	0			Reactome	R-HSA-76066	0.908664	-0.0835021	0	1
Reactome	R-HSA-3315487	0.371608	-0.57851	1	2			Reactome	R-HSA-4641262	0.692059	-0.197803	2	2			Reactome	R-HSA-8951430	0.908138	-0.0849078	2	8
Reactome	R-HSA-9656223	0.371494	-0.579732	2	0			Reactome	R-HSA-450408	0.691824	-0.198747	1	1			Reactome	R-HSA-381426	0.907412	-0.0868441	5	1
Reactome	R-HSA-975110	0.371189	-0.583024	0	2			Reactome	R-HSA-201722	0.691334	-0.200721	3	1			Reactome	R-HSA-8943724	0.907165	-0.0875034	4	6
Reactome	R-HSA-1236394	0.37116	-0.583333	1	1			Reactome	R-HSA-8849474	0.690275	-0.204982	1	0			Reactome	R-HSA-2142700	0.905458	-0.0920602	2	0
Reactome	R-HSA-182971	0.370949	-0.585615	1	0			Reactome	R-HSA-9674396	0.690258	-0.205052	1	0			Reactome	R-HSA-8941332	0.904758	-0.09393	2	4
Reactome	R-HSA-975163	0.370943	-0.585676	1	1			Reactome	R-HSA-9674403	0.690258	-0.205052	1	0			Reactome	R-HSA-1442490	0.904153	-0.0955433	4	4
Reactome	R-HSA-9619665	0.370696	-0.588334	1	0			Reactome	R-HSA-9674404	0.690258	-0.205052	1	0			Reactome	R-HSA-8874081	0.897887	-0.112269	1	2
Reactome	R-HSA-9023661	0.370503	-0.590417	1	0			Reactome	R-HSA-9674428	0.690258	-0.205052	1	0			Reactome	R-HSA-8957275	0.896601	-0.115702	4	2
Reactome	R-HSA-5638303	0.370333	-0.592247	1	0			Reactome	R-HSA-9674401	0.690258	-0.205052	1	0			Reactome	R-HSA-6811434	0.89609	-0.117067	1	2
Reactome	R-HSA-6802955	0.37016	-0.594111	2	1			Reactome	R-HSA-198323	0.6902	-0.205285	4	7			Reactome	R-HSA-9645135	0.894899	-0.120246	2	0
Reactome	R-HSA-2644606	0.370098	-0.594777	1	1			Reactome	R-HSA-8877330	0.688833	-0.210786	2	0			Reactome	R-HSA-1810476	0.892342	-0.127072	4	1
Reactome	R-HSA-6802946	0.369697	-0.599096	2	1			Reactome	R-HSA-196025	0.688829	-0.210801	1	0			Reactome	R-HSA-140534	0.892061	-0.12782	3	1
Reactome	R-HSA-3371568	0.369475	-0.601495	1	0			Reactome	R-HSA-9603381	0.688781	-0.210995	3	1			Reactome	R-HSA-5610787	0.890505	-0.131975	2	0
Reactome	R-HSA-9649948	0.36936	-0.602734	2	1			Reactome	R-HSA-5668599	0.688498	-0.212133	6	0			Reactome	R-HSA-8948747	0.890499	-0.13199	1	4
Reactome	R-HSA-8941858	0.368882	-0.607887	4	0			Reactome	R-HSA-5603041	0.68821	-0.213291	2	0			Reactome	R-HSA-176187	0.889886	-0.133627	0	2
Reactome	R-HSA-937072	0.368537	-0.611596	1	1			Reactome	R-HSA-2871837	0.688098	-0.213745	7	0			Reactome	R-HSA-8866654	0.889402	-0.13492	0	1
Reactome	R-HSA-381676	0.368457	-0.612463	1	0			Reactome	R-HSA-936964	0.687863	-0.21469	3	0			Reactome	R-HSA-212718	0.887879	-0.138983	2	0
Reactome	R-HSA-2151201	0.368236	-0.614843	1	0			Reactome	R-HSA-5357786	0.687786	-0.214999	4	0			Reactome	R-HSA-8951664	0.887036	-0.141233	2	0
Reactome	R-HSA-198203	0.368122	-0.616074	2	2			Reactome	R-HSA-159230	0.68724	-0.217198	1	1			Reactome	R-HSA-9023661	0.884947	-0.14681	1	0
Reactome	R-HSA-1963640	0.368072	-0.616615	1	2			Reactome	R-HSA-1236974	0.687049	-0.217964	5	0			Reactome	R-HSA-9018896	0.884947	-0.14681	1	0
Reactome	R-HSA-167021	0.3679	-0.618463	1	0			Reactome	R-HSA-4411364	0.686858	-0.218735	2	4			Reactome	R-HSA-9026286	0.884947	-0.14681	1	0
Reactome	R-HSA-1679131	0.367725	-0.620351	1	0			Reactome	R-HSA-3134975	0.686301	-0.220975	0	1			Reactome	R-HSA-111447	0.88461	-0.14771	2	8
Reactome	R-HSA-9665686	0.366974	-0.628439	1	1			Reactome	R-HSA-8856828	0.685803	-0.222979	5	3			Reactome	R-HSA-69416	0.882421	-0.153552	0	1
Reactome	R-HSA-8875555	0.366945	-0.628755	1	1			Reactome	R-HSA-3769402	0.684844	-0.226839	2	6			Reactome	R-HSA-3371378	0.882421	-0.153552	0	1
Reactome	R-HSA-426496	0.366942	-0.628788	0	2			Reactome	R-HSA-389957	0.683621	-0.231759	0	1			Reactome	R-HSA-168188	0.881366	-0.156369	3	0
Reactome	R-HSA-9013957	0.366619	-0.632268	1	0			Reactome	R-HSA-170822	0.681303	-0.241088	0	1			Reactome	R-HSA-1251932	0.881222	-0.156752	2	0
Reactome	R-HSA-179812	0.366577	-0.632717	1	1			Reactome	R-HSA-8948216	0.680633	-0.243785	0	1			Reactome	R-HSA-4090294	0.881127	-0.157008	2	2
Reactome	R-HSA-5607761	0.366554	-0.63297	1	0			Reactome	R-HSA-350054	0.680581	-0.243994	2	2			Reactome	R-HSA-170984	0.880791	-0.157903	3	0
Reactome	R-HSA-1253288	0.366147	-0.637354	1	0			Reactome	R-HSA-8857538	0.680505	-0.2443	2	1			Reactome	R-HSA-5602498	0.879734	-0.160724	4	0
Reactome	R-HSA-5205685	0.366038	-0.638525	0	1			Reactome	R-HSA-9615933	0.680498	-0.24433	0	1			Reactome	R-HSA-432040	0.877321	-0.167165	1	0
Reactome	R-HSA-198753	0.365571	-0.643562	1	0			Reactome	R-HSA-913709	0.680406	-0.244701	2	0			Reactome	R-HSA-68962	0.876327	-0.16982	0	2
Reactome	R-HSA-2029485	0.365539	-0.643905	1	1			Reactome	R-HSA-3928665	0.680283	-0.245195	5	3			Reactome	R-HSA-6807505	0.875838	-0.171123	0	1
Reactome	R-HSA-936964	0.365356	-0.645876	1	0			Reactome	R-HSA-8941326	0.680264	-0.24527	1	2			Reactome	R-HSA-8948216	0.875373	-0.172367	0	2
Reactome	R-HSA-2894862	0.365318	-0.646289	1	1			Reactome	R-HSA-418555	0.67888	-0.25084	3	0			Reactome	R-HSA-381676	0.874741	-0.174051	2	0
Reactome	R-HSA-1368082	0.365309	-0.646388	2	0			Reactome	R-HSA-1810476	0.678083	-0.254049	5	0			Reactome	R-HSA-391160	0.874121	-0.175709	3	0
Reactome	R-HSA-9022699	0.364649	-0.653497	1	0			Reactome	R-HSA-6811434	0.677949	-0.254586	1	2			Reactome	R-HSA-5693568	0.873537	-0.177265	0	1
Reactome	R-HSA-9665348	0.364646	-0.653532	1	3			Reactome	R-HSA-9619483	0.677816	-0.255123	1	0			Reactome	R-HSA-2122948	0.873333	-0.177811	1	0
Reactome	R-HSA-1169091	0.364619	-0.653817	2	0			Reactome	R-HSA-168164	0.677295	-0.25722	2	0			Reactome	R-HSA-8857538	0.873121	-0.178378	2	1
Reactome	R-HSA-177504	0.364395	-0.656238	1	0			Reactome	R-HSA-5602566	0.677295	-0.25722	2	0			Reactome	R-HSA-380259	0.872734	-0.17941	1	0
Reactome	R-HSA-8948747	0.363816	-0.662476	1	1			Reactome	R-HSA-5693554	0.677173	-0.25771	0	1			Reactome	R-HSA-5620912	0.872359	-0.180411	1	0
Reactome	R-HSA-1236382	0.363581	-0.665004	1	1			Reactome	R-HSA-937041	0.676658	-0.259785	6	1			Reactome	R-HSA-8940973	0.872078	-0.18116	3	1
Reactome	R-HSA-114508	0.363461	-0.666301	1	0			Reactome	R-HSA-168927	0.676276	-0.261319	6	1			Reactome	R-HSA-5218900	0.870773	-0.184644	0	1
Reactome	R-HSA-418890	0.363344	-0.667561	1	0			Reactome	R-HSA-8939256	0.676109	-0.261994	1	0			Reactome	R-HSA-69541	0.87012	-0.186388	0	1
Reactome	R-HSA-9703465	0.363178	-0.669345	2	1			Reactome	R-HSA-4090294	0.676021	-0.262348	2	2			Reactome	R-HSA-6803157	0.86993	-0.186894	3	0
Reactome	R-HSA-1236974	0.363018	-0.671072	1	0			Reactome	R-HSA-111995	0.675858	-0.263003	1	0			Reactome	R-HSA-2243919	0.869462	-0.188142	0	2
Reactome	R-HSA-9632974	0.362971	-0.671582	2	0			Reactome	R-HSA-3371497	0.675846	-0.263049	0	4			Reactome	R-HSA-8951911	0.868466	-0.190803	1	1
Reactome	R-HSA-5673000	0.36261	-0.675467	3	0			Reactome	R-HSA-5250924	0.675825	-0.263134	2	1			Reactome	R-HSA-9633012	0.868329	-0.191169	1	2
Reactome	R-HSA-1963642	0.362345	-0.678326	1	2			Reactome	R-HSA-9020591	0.675022	-0.266367	1	0			Reactome	R-HSA-5693579	0.868078	-0.191837	0	1
Reactome	R-HSA-174154	0.362204	-0.679845	0	1			Reactome	R-HSA-1251932	0.67476	-0.26742	2	1			Reactome	R-HSA-380270	0.868043	-0.19193	1	0
Reactome	R-HSA-983695	0.362071	-0.681274	1	0			Reactome	R-HSA-9630794	0.674677	-0.267757	0	1			Reactome	R-HSA-432142	0.86709	-0.194476	3	0
Reactome	R-HSA-210744	0.361681	-0.685482	1	0			Reactome	R-HSA-9632700	0.674677	-0.267757	0	1			Reactome	R-HSA-1181150	0.866324	-0.19652	2	3
Reactome	R-HSA-167060	0.361145	-0.691258	1	0			Reactome	R-HSA-877300	0.674269	-0.269399	5	0			Reactome	R-HSA-380284	0.865961	-0.197489	1	0
Reactome	R-HSA-9027604	0.360947	-0.693384	1	1			Reactome	R-HSA-8952158	0.674237	-0.269528	1	4			Reactome	R-HSA-8953750	0.864922	-0.200262	0	5
Reactome	R-HSA-1855204	0.360325	-0.700089	1	0			Reactome	R-HSA-3108214	0.674123	-0.269985	0	2			Reactome	R-HSA-975871	0.864165	-0.202284	3	1
Reactome	R-HSA-211163	0.359999	-0.703605	0	2			Reactome	R-HSA-5218921	0.674038	-0.270327	3	3			Reactome	R-HSA-4655427	0.863925	-0.202923	0	4
Reactome	R-HSA-937041	0.359147	-0.712785	1	0			Reactome	R-HSA-6804760	0.673549	-0.272296	1	5			Reactome	R-HSA-9020265	0.862593	-0.206477	1	0
Reactome	R-HSA-8866652	0.358722	-0.717361	0	1			Reactome	R-HSA-9660821	0.672292	-0.277354	3	0			Reactome	R-HSA-383280	0.86259	-0.206487	4	2
Reactome	R-HSA-2142688	0.358395	-0.720887	1	0			Reactome	R-HSA-111447	0.671826	-0.279229	2	4			Reactome	R-HSA-113501	0.859816	-0.213891	0	1
Reactome	R-HSA-9664565	0.357765	-0.727675	1	3			Reactome	R-HSA-9020933	0.671428	-0.280831	2	0			Reactome	R-HSA-5693554	0.859726	-0.214132	0	1
Reactome	R-HSA-9031528	0.357245	-0.733278	2	0			Reactome	R-HSA-5083632	0.671189	-0.281795	2	1			Reactome	R-HSA-456926	0.85822	-0.218151	2	0
Reactome	R-HSA-389513	0.357057	-0.735305	2	0			Reactome	R-HSA-5083636	0.671189	-0.281795	2	1			Reactome	R-HSA-164944	0.857399	-0.220343	1	0
Reactome	R-HSA-975144	0.35685	-0.737534	0	1			Reactome	R-HSA-1433559	0.670924	-0.282861	3	0			Reactome	R-HSA-73980	0.856677	-0.222269	0	1
Reactome	R-HSA-937039	0.355963	-0.747097	0	1			Reactome	R-HSA-5663220	0.67084	-0.283197	3	2			Reactome	R-HSA-111933	0.85525	-0.226079	2	0
Reactome	R-HSA-8939902	0.355574	-0.751287	0	1			Reactome	R-HSA-9027284	0.670048	-0.286384	2	0			Reactome	R-HSA-3928664	0.854861	-0.227117	1	0
Reactome	R-HSA-3295583	0.354691	-0.760798	1	0			Reactome	R-HSA-8951936	0.670045	-0.286396	4	4			Reactome	R-HSA-8949275	0.8539	-0.229683	3	1
Reactome	R-HSA-912631	0.35407	-0.767493	1	1			Reactome	R-HSA-975871	0.667886	-0.295086	1	1			Reactome	R-HSA-72649	0.853563	-0.230582	0	2
Reactome	R-HSA-6782135	0.354012	-0.768121	1	0			Reactome	R-HSA-187042	0.667411	-0.296997	1	0			Reactome	R-HSA-114608	0.853453	-0.230875	6	1
Reactome	R-HSA-5668541	0.353859	-0.769767	1	0			Reactome	R-HSA-186797	0.666708	-0.299826	3	2			Reactome	R-HSA-3371568	0.85338	-0.231071	1	1
Reactome	R-HSA-9027284	0.353665	-0.771853	1	0			Reactome	R-HSA-5621575	0.666512	-0.300615	2	1			Reactome	R-HSA-933541	0.853136	-0.231722	2	0
Reactome	R-HSA-2730905	0.352795	-0.781234	1	1			Reactome	R-HSA-2562578	0.665337	-0.305343	2	0			Reactome	R-HSA-376176	0.85297	-0.232164	2	2
Reactome	R-HSA-9027276	0.352557	-0.783791	1	1			Reactome	R-HSA-202433	0.665051	-0.306493	1	1			Reactome	R-HSA-163560	0.851328	-0.236548	2	0
Reactome	R-HSA-4090294	0.352555	-0.78382	1	0			Reactome	R-HSA-5632684	0.664963	-0.306848	1	0			Reactome	R-HSA-2514859	0.849951	-0.240224	1	0
Reactome	R-HSA-6782210	0.35173	-0.792706	1	0			Reactome	R-HSA-75893	0.663659	-0.312097	4	0			Reactome	R-HSA-2428933	0.848883	-0.243075	1	4
Reactome	R-HSA-389357	0.350326	-0.807833	0	2			Reactome	R-HSA-9010553	0.663492	-0.312769	0	2			Reactome	R-HSA-420092	0.84646	-0.249542	2	0
Reactome	R-HSA-5655302	0.35019	-0.809298	0	1			Reactome	R-HSA-3000480	0.663418	-0.313067	1	1			Reactome	R-HSA-72163	0.843977	-0.25617	1	1
Reactome	R-HSA-9673767	0.349957	-0.811814	0	2			Reactome	R-HSA-381340	0.663004	-0.314732	5	3			Reactome	R-HSA-4411364	0.841211	-0.263552	2	2
Reactome	R-HSA-9673770	0.349957	-0.811814	0	2			Reactome	R-HSA-201681	0.662768	-0.315683	1	1			Reactome	R-HSA-193692	0.840744	-0.2648	2	0
Reactome	R-HSA-9614399	0.349226	-0.819686	0	1			Reactome	R-HSA-452723	0.662464	-0.316907	3	1			Reactome	R-HSA-3371497	0.839507	-0.268102	0	3
Reactome	R-HSA-6781823	0.348251	-0.830192	1	0			Reactome	R-HSA-5663213	0.66127	-0.321713	5	0			Reactome	R-HSA-8875555	0.838147	-0.271731	2	2
Reactome	R-HSA-6781827	0.347613	-0.837072	1	0			Reactome	R-HSA-8866911	0.659777	-0.32772	2	3			Reactome	R-HSA-6804758	0.838126	-0.271786	4	2
Reactome	R-HSA-1358803	0.347569	-0.837543	0	1			Reactome	R-HSA-69273	0.659543	-0.328662	0	1			Reactome	R-HSA-354192	0.837843	-0.272542	2	1
Reactome	R-HSA-9018676	0.347297	-0.840479	1	0			Reactome	R-HSA-2029481	0.657802	-0.33567	3	0			Reactome	R-HSA-2559586	0.837771	-0.272735	0	1
Reactome	R-HSA-209543	0.346819	-0.84563	1	1			Reactome	R-HSA-9027283	0.657399	-0.337289	4	2			Reactome	R-HSA-202040	0.836931	-0.274976	0	1
Reactome	R-HSA-112412	0.346463	-0.849461	0	2			Reactome	R-HSA-190861	0.65689	-0.33934	1	0			Reactome	R-HSA-8866907	0.832457	-0.28692	1	0
Reactome	R-HSA-111447	0.346454	-0.849562	0	1			Reactome	R-HSA-983189	0.655879	-0.343407	1	0			Reactome	R-HSA-5668541	0.831862	-0.288507	2	0
Reactome	R-HSA-193670	0.345284	-0.862166	1	0			Reactome	R-HSA-5213460	0.655346	-0.345552	2	1			Reactome	R-HSA-391908	0.830088	-0.293244	1	0
Reactome	R-HSA-9607240	0.345018	-0.865033	0	1			Reactome	R-HSA-68962	0.654683	-0.348221	0	1			Reactome	R-HSA-437239	0.829887	-0.293779	1	0
Reactome	R-HSA-5689603	0.343663	-0.879639	1	0			Reactome	R-HSA-8866910	0.65416	-0.350327	4	2			Reactome	R-HSA-2214320	0.82975	-0.294144	0	2
Reactome	R-HSA-170968	0.343566	-0.880685	1	1			Reactome	R-HSA-3000170	0.653738	-0.352022	5	3			Reactome	R-HSA-9614657	0.828313	-0.297981	3	3
Reactome	R-HSA-913709	0.343243	-0.884156	1	0			Reactome	R-HSA-525793	0.653238	-0.354035	3	5			Reactome	R-HSA-186797	0.82811	-0.298523	2	4
Reactome	R-HSA-193807	0.341909	-0.89854	1	0			Reactome	R-HSA-6804757	0.653029	-0.354876	2	7			Reactome	R-HSA-1170546	0.828097	-0.298556	3	0
Reactome	R-HSA-193368	0.341875	-0.898902	1	0			Reactome	R-HSA-190840	0.652803	-0.355787	1	0			Reactome	R-HSA-3928662	0.828033	-0.298728	3	3
Reactome	R-HSA-400206	0.339904	-0.920142	1	0			Reactome	R-HSA-72165	0.652672	-0.356315	0	2			Reactome	R-HSA-2168880	0.827826	-0.299281	2	0
Reactome	R-HSA-5358752	0.339799	-0.921272	2	1			Reactome	R-HSA-73980	0.652316	-0.357747	0	1			Reactome	R-HSA-209563	0.827455	-0.300272	2	3
Reactome	R-HSA-5339716	0.339799	-0.921272	2	1			Reactome	R-HSA-879415	0.651527	-0.360924	3	1			Reactome	R-HSA-5357786	0.827284	-0.300727	1	0
Reactome	R-HSA-5358749	0.339799	-0.921272	2	1			Reactome	R-HSA-69541	0.650439	-0.365299	0	3			Reactome	R-HSA-8878166	0.827068	-0.301303	0	8
Reactome	R-HSA-5358747	0.339799	-0.921272	2	1			Reactome	R-HSA-109704	0.6492	-0.370285	5	1			Reactome	R-HSA-3108214	0.822076	-0.314628	0	2
Reactome	R-HSA-5358751	0.339799	-0.921272	2	1			Reactome	R-HSA-3371511	0.648214	-0.374255	0	1			Reactome	R-HSA-4341670	0.820961	-0.317605	0	1
Reactome	R-HSA-8948751	0.339609	-0.923315	1	0			Reactome	R-HSA-8949275	0.648102	-0.374706	1	1			Reactome	R-HSA-419037	0.820623	-0.318507	0	2
Reactome	R-HSA-9623433	0.33939	-0.925676	2	0			Reactome	R-HSA-8853659	0.648042	-0.374945	5	2			Reactome	R-HSA-8950505	0.820603	-0.318561	5	1
Reactome	R-HSA-5602571	0.338576	-0.934453	1	0			Reactome	R-HSA-3928664	0.647717	-0.376255	2	0			Reactome	R-HSA-9027283	0.820525	-0.31877	3	1
Reactome	R-HSA-170984	0.338455	-0.935755	1	0			Reactome	R-HSA-9013957	0.64652	-0.381072	2	0			Reactome	R-HSA-72695	0.819404	-0.321762	0	1
Reactome	R-HSA-6807004	0.338441	-0.935904	1	0			Reactome	R-HSA-69473	0.644509	-0.389165	0	2			Reactome	R-HSA-975155	0.819029	-0.322762	2	2
Reactome	R-HSA-373753	0.335979	-0.962431	0	1			Reactome	R-HSA-456926	0.644473	-0.38931	3	0			Reactome	R-HSA-77285	0.818644	-0.32379	0	1
Reactome	R-HSA-388841	0.335401	-0.96866	0	1			Reactome	R-HSA-1362277	0.64409	-0.390852	2	1			Reactome	R-HSA-77310	0.818644	-0.32379	0	1
Reactome	R-HSA-74749	0.335379	-0.968897	0	1			Reactome	R-HSA-168271	0.642703	-0.396432	0	1			Reactome	R-HSA-77305	0.818644	-0.32379	0	1
Reactome	R-HSA-8851907	0.334342	-0.980075	0	1			Reactome	R-HSA-113501	0.64228	-0.398136	1	1			Reactome	R-HSA-9669929	0.817772	-0.326118	1	0
Reactome	R-HSA-9706369	0.333958	-0.984217	1	0			Reactome	R-HSA-210990	0.64186	-0.399825	3	0			Reactome	R-HSA-9669917	0.817772	-0.326118	1	0
Reactome	R-HSA-9013973	0.333583	-0.988249	1	0			Reactome	R-HSA-6804758	0.640387	-0.405755	2	1			Reactome	R-HSA-9669926	0.817772	-0.326118	1	0
Reactome	R-HSA-2142691	0.332833	-0.99634	1	0			Reactome	R-HSA-2029482	0.640046	-0.407128	6	0			Reactome	R-HSA-9669935	0.817772	-0.326118	1	0
Reactome	R-HSA-9028335	0.332568	-0.999195	0	1			Reactome	R-HSA-8939236	0.639929	-0.407596	2	1			Reactome	R-HSA-9669924	0.817772	-0.326118	1	0
Reactome	R-HSA-8951664	0.330369	-1.02289	1	0			Reactome	R-HSA-9020265	0.639902	-0.407705	1	0			Reactome	R-HSA-9669936	0.817772	-0.326118	1	0
Reactome	R-HSA-9634635	0.329536	-1.03186	0	1			Reactome	R-HSA-8986944	0.639851	-0.40791	1	6			Reactome	R-HSA-9669933	0.817772	-0.326118	1	0
Reactome	R-HSA-1250342	0.329138	-1.03615	0	1			Reactome	R-HSA-2151201	0.638978	-0.411426	1	1			Reactome	R-HSA-9669914	0.817772	-0.326118	1	0
Reactome	R-HSA-193681	0.328873	-1.03901	1	0			Reactome	R-HSA-9026527	0.637054	-0.419166	1	1			Reactome	R-HSA-9669934	0.817772	-0.326118	1	0
Reactome	R-HSA-112399	0.327144	-1.05763	0	1			Reactome	R-HSA-2559586	0.636984	-0.419448	1	2			Reactome	R-HSA-9680187	0.817772	-0.326118	1	0
Reactome	R-HSA-1234176	0.327083	-1.0583	1	0			Reactome	R-HSA-2426168	0.636349	-0.422006	1	2			Reactome	R-HSA-9669921	0.817772	-0.326118	1	0
Reactome	R-HSA-196299	0.326711	-1.0623	2	0			Reactome	R-HSA-180910	0.636298	-0.422208	0	1			Reactome	R-HSA-9018676	0.817232	-0.327559	1	0
Reactome	R-HSA-168927	0.326004	-1.06993	1	0			Reactome	R-HSA-8849470	0.634916	-0.42777	1	5			Reactome	R-HSA-8931987	0.815983	-0.330892	1	0
Reactome	R-HSA-211976	0.325859	-1.07148	1	0			Reactome	R-HSA-6804114	0.634875	-0.427938	2	1			Reactome	R-HSA-376172	0.813591	-0.337278	3	2
Reactome	R-HSA-210993	0.325209	-1.07849	0	2			Reactome	R-HSA-176187	0.634826	-0.428134	0	1			Reactome	R-HSA-73762	0.810037	-0.346765	1	0
Reactome	R-HSA-9018896	0.323986	-1.09167	1	0			Reactome	R-HSA-450604	0.634648	-0.428851	2	0			Reactome	R-HSA-1650814	0.809677	-0.347725	0	2
Reactome	R-HSA-5655253	0.323569	-1.09616	0	1			Reactome	R-HSA-372708	0.633513	-0.433417	2	0			Reactome	R-HSA-164378	0.80951	-0.348171	1	0
Reactome	R-HSA-8853338	0.322803	-1.10442	0	1			Reactome	R-HSA-9006335	0.63196	-0.439667	2	2			Reactome	R-HSA-400206	0.808502	-0.350861	1	0
Reactome	R-HSA-6802953	0.322764	-1.10484	0	1			Reactome	R-HSA-2467813	0.63196	-0.439668	0	1			Reactome	R-HSA-201681	0.80753	-0.353455	1	1
Reactome	R-HSA-9703648	0.322635	-1.10622	0	1			Reactome	R-HSA-428540	0.631329	-0.442206	1	1			Reactome	R-HSA-8939245	0.8068	-0.355405	1	0
Reactome	R-HSA-5675221	0.322205	-1.11086	1	1			Reactome	R-HSA-72702	0.631123	-0.443035	1	2			Reactome	R-HSA-1368108	0.806602	-0.355934	1	0
Reactome	R-HSA-205043	0.321844	-1.11475	1	0			Reactome	R-HSA-1368082	0.631	-0.443532	1	0			Reactome	R-HSA-8963896	0.8051	-0.359942	1	0
Reactome	R-HSA-1368108	0.321361	-1.11995	1	0			Reactome	R-HSA-2892247	0.630165	-0.446893	2	1			Reactome	R-HSA-69563	0.804961	-0.360314	0	5
Reactome	R-HSA-5655291	0.321236	-1.1213	0	1			Reactome	R-HSA-9020558	0.630009	-0.447519	4	0			Reactome	R-HSA-9033241	0.802369	-0.367233	1	0
Reactome	R-HSA-187706	0.319956	-1.13509	1	0			Reactome	R-HSA-9620244	0.630006	-0.447531	1	0			Reactome	R-HSA-3134973	0.802352	-0.367276	2	0
Reactome	R-HSA-192105	0.319779	-1.137	1	0			Reactome	R-HSA-9679191	0.629962	-0.447709	4	2			Reactome	R-HSA-3232118	0.801665	-0.369111	0	2
Reactome	R-HSA-9014325	0.319454	-1.1405	1	0			Reactome	R-HSA-8875555	0.629338	-0.450221	1	2			Reactome	R-HSA-9660821	0.80072	-0.371633	6	0
Reactome	R-HSA-8853334	0.318837	-1.14716	0	1			Reactome	R-HSA-1234158	0.628526	-0.453489	2	2			Reactome	R-HSA-165160	0.799071	-0.376034	1	0
Reactome	R-HSA-205017	0.314939	-1.18916	1	0			Reactome	R-HSA-933542	0.628519	-0.453517	6	0			Reactome	R-HSA-8876198	0.797311	-0.380732	2	1
Reactome	R-HSA-141444	0.312458	-1.21589	1	0			Reactome	R-HSA-5083630	0.627994	-0.455631	1	3			Reactome	R-HSA-72165	0.795121	-0.386578	0	1
Reactome	R-HSA-187042	0.311713	-1.22392	1	0			Reactome	R-HSA-156827	0.627797	-0.45642	1	4			Reactome	R-HSA-3642279	0.793943	-0.389724	1	1
Reactome	R-HSA-2500257	0.30986	-1.24389	1	0			Reactome	R-HSA-9018682	0.627658	-0.45698	1	0			Reactome	R-HSA-72702	0.792905	-0.392494	0	1
Reactome	R-HSA-159418	0.307358	-1.27085	1	0			Reactome	R-HSA-9026403	0.627658	-0.45698	1	0			Reactome	R-HSA-4086398	0.792361	-0.393947	3	2
Reactome	R-HSA-2467813	0.305336	-1.29264	1	0			Reactome	R-HSA-2424491	0.627375	-0.458121	4	1			Reactome	R-HSA-2562578	0.791742	-0.395597	3	0
Reactome	R-HSA-167044	0.304008	-1.30694	1	0			Reactome	R-HSA-69563	0.627032	-0.459499	1	2			Reactome	R-HSA-8866910	0.791505	-0.39623	3	1
Reactome	R-HSA-168164	0.300406	-1.34576	1	0			Reactome	R-HSA-2428928	0.625874	-0.464163	1	3			Reactome	R-HSA-166016	0.789738	-0.400947	3	0
Reactome	R-HSA-5602566	0.300406	-1.34576	1	0			Reactome	R-HSA-1566948	0.625295	-0.46649	2	0			Reactome	R-HSA-2500257	0.78944	-0.401742	0	2
Reactome	R-HSA-9648025	0.296809	-1.38452	1	0			Reactome	R-HSA-9013973	0.624893	-0.468109	2	0			Reactome	R-HSA-428540	0.788877	-0.403245	1	1
Reactome	R-HSA-68877	0.29645	-1.38838	1	0			Reactome	R-HSA-176409	0.624224	-0.4708	0	1			Reactome	R-HSA-8939243	0.788877	-0.403246	3	5
Reactome	R-HSA-5467348	0.276805	-1.60008	1	0			Reactome	R-HSA-141430	0.624224	-0.4708	0	1			Reactome	R-HSA-9615933	0.788332	-0.4047	0	1
Reactome	R-HSA-5467337	0.276805	-1.60008	1	0			Reactome	R-HSA-383280	0.624062	-0.471454	2	2			Reactome	R-HSA-2467813	0.787362	-0.40729	0	1
Reactome	R-HSA-5467340	0.276805	-1.60008	1	0			Reactome	R-HSA-5617472	0.623675	-0.473009	1	0			Reactome	R-HSA-198745	0.786023	-0.410865	3	0
Wikipathway	WP1449	2.5626	14.1097	14	5			Reactome	R-HSA-114604	0.623565	-0.473455	6	2			Reactome	R-HSA-2029481	0.785875	-0.411258	1	0
Wikipathway	WP5095	1.45647	6.53289	21	2			Reactome	R-HSA-187706	0.623431	-0.473993	1	0			Reactome	R-HSA-9026290	0.784269	-0.415545	1	0
Wikipathway	WP4223	1.32902	5.65987	5	4			Reactome	R-HSA-5676594	0.622231	-0.478822	3	0			Reactome	R-HSA-1660499	0.784043	-0.416149	3	2
Wikipathway	WP2877	1.25943	5.18319	7	4			Reactome	R-HSA-418592	0.620847	-0.484392	2	0			Reactome	R-HSA-416482	0.782786	-0.419503	2	0
Wikipathway	WP3929	1.22292	4.93307	14	5			Reactome	R-HSA-5669034	0.618659	-0.493197	3	0			Reactome	R-HSA-8875791	0.782595	-0.420015	1	1
Wikipathway	WP5074	1.1872	4.6884	1	2			Reactome	R-HSA-3928662	0.61758	-0.497541	4	4			Reactome	R-HSA-5213460	0.782507	-0.420248	0	1
Wikipathway	WP4746	1.16619	4.5445	5	3			Reactome	R-HSA-1566977	0.61755	-0.497661	1	1			Reactome	R-HSA-9010642	0.782325	-0.420734	2	0
Wikipathway	WP4754	0.973055	3.22156	16	8			Reactome	R-HSA-2682334	0.616645	-0.501303	2	0			Reactome	R-HSA-6804756	0.781162	-0.42384	2	1
Wikipathway	WP4900	0.822042	2.18715	2	0			Reactome	R-HSA-3232118	0.616549	-0.50169	0	1			Reactome	R-HSA-9018677	0.780997	-0.424279	1	0
Wikipathway	WP455	0.817049	2.15295	3	0			Reactome	R-HSA-3000157	0.615964	-0.504044	3	0			Reactome	R-HSA-3645790	0.78084	-0.424699	1	2
Wikipathway	WP5115	0.810143	2.10565	20	5			Reactome	R-HSA-6804756	0.615843	-0.504529	3	2			Reactome	R-HSA-9623433	0.780749	-0.424942	2	0
Wikipathway	WP5055	0.803205	2.05812	13	7			Reactome	R-HSA-9617629	0.615691	-0.505143	3	3			Reactome	R-HSA-75157	0.779277	-0.42887	0	1
Wikipathway	WP3888	0.783634	1.92406	15	9			Reactome	R-HSA-448706	0.615544	-0.505735	1	0			Reactome	R-HSA-2142691	0.778836	-0.430046	2	0
Wikipathway	WP5087	0.774721	1.86301	18	11			Reactome	R-HSA-8876198	0.61523	-0.506999	1	1			Reactome	R-HSA-975138	0.777866	-0.432638	2	1
Wikipathway	WP3893	0.75264	1.71176	11	1			Reactome	R-HSA-5660668	0.615033	-0.507789	1	1			Reactome	R-HSA-163358	0.777542	-0.433501	1	0
Wikipathway	WP3937	0.75207	1.70786	3	1			Reactome	R-HSA-418885	0.615017	-0.507854	3	0			Reactome	R-HSA-5625900	0.777077	-0.434742	2	0
Wikipathway	WP4172	0.707699	1.40392	16	9			Reactome	R-HSA-139915	0.61466	-0.509291	1	1			Reactome	R-HSA-194840	0.776492	-0.436305	2	0
Wikipathway	WP306	0.69467	1.31467	12	9			Reactome	R-HSA-9027277	0.614384	-0.5104	2	2			Reactome	R-HSA-1445148	0.776035	-0.437523	4	3
Wikipathway	WP231	0.677454	1.19675	5	6			Reactome	R-HSA-1445148	0.613732	-0.513026	2	3			Reactome	R-HSA-8849470	0.774874	-0.440624	0	4
Wikipathway	WP4329	0.67083	1.15137	9	1			Reactome	R-HSA-5603027	0.613639	-0.513401	3	0			Reactome	R-HSA-418592	0.774515	-0.441583	2	0
Wikipathway	WP3932	0.656257	1.05155	11	8			Reactome	R-HSA-5602636	0.613639	-0.513401	3	0			Reactome	R-HSA-3928663	0.773687	-0.443791	2	2
Wikipathway	WP2840	0.638431	0.929445	6	5			Reactome	R-HSA-68911	0.613229	-0.515048	1	2			Reactome	R-HSA-2129379	0.77195	-0.448427	1	2
Wikipathway	WP5098	0.633142	0.893217	11	9			Reactome	R-HSA-5693565	0.612891	-0.51641	1	2			Reactome	R-HSA-3000157	0.770375	-0.452633	1	1
Wikipathway	WP2203	0.63036	0.87416	11	6			Reactome	R-HSA-376172	0.612668	-0.517309	2	1			Reactome	R-HSA-5620924	0.770035	-0.45354	1	0
Wikipathway	WP51	0.627748	0.856269	8	5			Reactome	R-HSA-8941856	0.612106	-0.519571	1	1			Reactome	R-HSA-2426168	0.769514	-0.454932	1	2
Wikipathway	WP706	0.627531	0.854782	11	8			Reactome	R-HSA-75035	0.612104	-0.519576	0	4			Reactome	R-HSA-1234158	0.769222	-0.455709	4	1
Wikipathway	WP5110	0.627057	0.851536	2	0			Reactome	R-HSA-390666	0.611356	-0.522589	1	0			Reactome	R-HSA-983189	0.767164	-0.461202	1	0
Wikipathway	WP524	0.627018	0.851271	6	4			Reactome	R-HSA-428543	0.611273	-0.522921	1	1			Reactome	R-HSA-163359	0.766738	-0.46234	1	0
Wikipathway	WP4494	0.622076	0.817419	6	3			Reactome	R-HSA-1660499	0.610642	-0.525462	4	3			Reactome	R-HSA-392517	0.765158	-0.466559	1	1
Wikipathway	WP69	0.621084	0.810621	11	7			Reactome	R-HSA-9032500	0.610354	-0.526621	2	0			Reactome	R-HSA-8952158	0.763639	-0.470612	3	4
Wikipathway	WP3601	0.613988	0.762018	1	0			Reactome	R-HSA-2500257	0.609711	-0.529209	0	1			Reactome	R-HSA-350054	0.762935	-0.472492	4	0
Wikipathway	WP5094	0.607834	0.719863	9	9			Reactome	R-HSA-5578775	0.608811	-0.532829	2	0			Reactome	R-HSA-6814122	0.762311	-0.474156	0	1
Wikipathway	WP4719	0.606745	0.712406	3	0			Reactome	R-HSA-5619107	0.608646	-0.533496	0	1			Reactome	R-HSA-187042	0.760124	-0.479995	2	0
Wikipathway	WP185	0.604078	0.694136	5	4			Reactome	R-HSA-918233	0.608103	-0.535679	1	0			Reactome	R-HSA-977606	0.758874	-0.483332	3	0
Wikipathway	WP334	0.602936	0.686311	1	1			Reactome	R-HSA-376176	0.606633	-0.541595	3	1			Reactome	R-HSA-205017	0.757786	-0.486237	1	0
Wikipathway	WP2882	0.600323	0.668415	12	4			Reactome	R-HSA-162588	0.60605	-0.54394	0	1			Reactome	R-HSA-8865999	0.757113	-0.488031	1	1
Wikipathway	WP4666	0.599797	0.664814	18	11			Reactome	R-HSA-9645135	0.605757	-0.545122	3	0			Reactome	R-HSA-3656535	0.757034	-0.488242	1	1
Wikipathway	WP4658	0.599284	0.661295	8	10			Reactome	R-HSA-8852276	0.602857	-0.556792	1	1			Reactome	R-HSA-2132295	0.756003	-0.490996	1	2
Wikipathway	WP2328	0.5919	0.61072	12	5			Reactome	R-HSA-9032759	0.602774	-0.557125	2	0			Reactome	R-HSA-75035	0.752943	-0.499162	0	4
Wikipathway	WP2380	0.5913	0.606607	11	10			Reactome	R-HSA-5689901	0.601645	-0.561669	1	2			Reactome	R-HSA-9615017	0.750237	-0.506385	3	2
Wikipathway	WP437	0.59052	0.601264	12	9			Reactome	R-HSA-9663199	0.601241	-0.563293	0	1			Reactome	R-HSA-9018682	0.749639	-0.507981	1	0
Wikipathway	WP4522	0.585998	0.570291	1	1			Reactome	R-HSA-9699150	0.601241	-0.563293	0	1			Reactome	R-HSA-9026403	0.749639	-0.507981	1	0
Wikipathway	WP5083	0.585923	0.569773	11	6			Reactome	R-HSA-4341670	0.60105	-0.564063	0	1			Reactome	R-HSA-202433	0.748534	-0.510931	2	0
Wikipathway	WP530	0.584576	0.56055	11	1			Reactome	R-HSA-399955	0.6008	-0.565069	3	0			Reactome	R-HSA-3371511	0.746534	-0.516269	0	1
Wikipathway	WP4962	0.574119	0.488917	6	2			Reactome	R-HSA-1989781	0.600327	-0.566974	3	2			Reactome	R-HSA-210990	0.746415	-0.516588	2	0
Wikipathway	WP615	0.574098	0.48878	10	11			Reactome	R-HSA-164944	0.59892	-0.572635	1	0			Reactome	R-HSA-8866911	0.745813	-0.518193	0	4
Wikipathway	WP4341	0.570872	0.466681	11	5			Reactome	R-HSA-8941333	0.598483	-0.574393	1	0			Reactome	R-HSA-372708	0.745554	-0.518885	0	2
Wikipathway	WP2374	0.57076	0.465909	12	9			Reactome	R-HSA-9615017	0.598175	-0.575632	3	4			Reactome	R-HSA-111931	0.744195	-0.522512	2	0
Wikipathway	WP236	0.563766	0.418007	11	7			Reactome	R-HSA-111453	0.59731	-0.579113	2	4			Reactome	R-HSA-112043	0.743971	-0.523113	0	1
Wikipathway	WP3624	0.563414	0.415592	8	6			Reactome	R-HSA-432722	0.597218	-0.579487	0	1			Reactome	R-HSA-9010553	0.742444	-0.527187	0	2
Wikipathway	WP2431	0.562874	0.411897	14	7			Reactome	R-HSA-381771	0.597086	-0.580016	1	0			Reactome	R-HSA-139915	0.742326	-0.527504	0	2
Wikipathway	WP4298	0.559422	0.388246	11	8			Reactome	R-HSA-8856825	0.59682	-0.581087	5	0			Reactome	R-HSA-3371571	0.741316	-0.530197	1	0
Wikipathway	WP5039	0.556969	0.371443	10	4			Reactome	R-HSA-6804754	0.596593	-0.582	0	2			Reactome	R-HSA-192105	0.740638	-0.532009	1	0
Wikipathway	WP5088	0.555632	0.362286	9	6			Reactome	R-HSA-3214815	0.596123	-0.583894	0	1			Reactome	R-HSA-8939247	0.739202	-0.535842	2	0
Wikipathway	WP138	0.552769	0.342676	11	10			Reactome	R-HSA-1855204	0.595278	-0.587294	1	0			Reactome	R-HSA-68911	0.738631	-0.537366	0	2
Wikipathway	WP382	0.550912	0.329957	8	11			Reactome	R-HSA-9662834	0.595228	-0.587493	3	3			Reactome	R-HSA-1482788	0.738607	-0.537429	3	0
Wikipathway	WP5112	0.548998	0.316847	1	0			Reactome	R-HSA-9029569	0.594777	-0.58931	2	1			Reactome	R-HSA-8939242	0.737774	-0.539653	2	0
Wikipathway	WP4136	0.5468	0.301793	9	4			Reactome	R-HSA-5578749	0.594635	-0.589879	0	1			Reactome	R-HSA-166166	0.735909	-0.544632	3	0
Wikipathway	WP366	0.546493	0.299686	9	12			Reactome	R-HSA-8851708	0.594569	-0.590146	2	0			Reactome	R-HSA-8866904	0.735271	-0.546333	0	1
Wikipathway	WP4255	0.544605	0.286754	7	9			Reactome	R-HSA-8865999	0.593956	-0.592614	1	0			Reactome	R-HSA-418597	0.735265	-0.54635	2	0
Wikipathway	WP35	0.541043	0.262354	3	0			Reactome	R-HSA-1632852	0.593729	-0.593525	4	0			Reactome	R-HSA-159231	0.733031	-0.552314	0	1
Wikipathway	WP5072	0.539762	0.253583	4	3			Reactome	R-HSA-380972	0.593493	-0.594477	2	0			Reactome	R-HSA-8849474	0.730187	-0.559905	2	0
Wikipathway	WP4659	0.53849	0.244866	12	10			Reactome	R-HSA-168277	0.593371	-0.594966	1	0			Reactome	R-HSA-9027277	0.729987	-0.560439	2	1
Wikipathway	WP2324	0.535294	0.222973	13	10			Reactome	R-HSA-3371571	0.593344	-0.595075	1	1			Reactome	R-HSA-159418	0.728723	-0.563811	1	0
Wikipathway	WP2355	0.535099	0.22164	9	7			Reactome	R-HSA-430116	0.592589	-0.598113	2	1			Reactome	R-HSA-1502540	0.728143	-0.565359	3	3
Wikipathway	WP3646	0.533935	0.213668	9	10			Reactome	R-HSA-5625970	0.591942	-0.600718	1	0			Reactome	R-HSA-6804114	0.727927	-0.565937	1	1
Wikipathway	WP2332	0.532674	0.205033	8	10			Reactome	R-HSA-428542	0.591652	-0.601885	1	0			Reactome	R-HSA-9683610	0.724374	-0.575421	1	0
Wikipathway	WP26	0.531629	0.197868	0	2			Reactome	R-HSA-202733	0.59092	-0.60483	5	0			Reactome	R-HSA-450604	0.722832	-0.579537	2	0
Wikipathway	WP5121	0.531093	0.194198	0	4			Reactome	R-HSA-166208	0.59071	-0.605677	2	0			Reactome	R-HSA-75893	0.721618	-0.582778	1	0
Wikipathway	WP4747	0.529417	0.182722	8	4			Reactome	R-HSA-8950505	0.590203	-0.607718	3	2			Reactome	R-HSA-1855204	0.721236	-0.583796	2	0
Wikipathway	WP3676	0.52936	0.182328	1	2			Reactome	R-HSA-419037	0.589787	-0.609389	0	1			Reactome	R-HSA-9706374	0.720279	-0.586351	1	0
Wikipathway	WP3942	0.52923	0.181438	5	0			Reactome	R-HSA-4551638	0.588142	-0.61601	1	0			Reactome	R-HSA-418555	0.720153	-0.586689	3	0
Wikipathway	WP395	0.529076	0.180383	11	6			Reactome	R-HSA-3928663	0.587933	-0.616851	2	1			Reactome	R-HSA-111448	0.720033	-0.587007	0	2
Wikipathway	WP4655	0.52881	0.178564	6	1			Reactome	R-HSA-3134973	0.586941	-0.620845	2	0			Reactome	R-HSA-168164	0.718495	-0.591113	2	0
Wikipathway	WP4337	0.527573	0.170087	6	2			Reactome	R-HSA-1799339	0.586484	-0.622682	0	2			Reactome	R-HSA-5602566	0.718495	-0.591113	2	0
Wikipathway	WP3680	0.527485	0.169483	7	6			Reactome	R-HSA-354192	0.586362	-0.623176	4	0			Reactome	R-HSA-416572	0.718308	-0.591612	2	0
Wikipathway	WP4217	0.527115	0.166952	7	5			Reactome	R-HSA-2132295	0.586297	-0.623438	0	1			Reactome	R-HSA-165158	0.717884	-0.592745	1	0
Wikipathway	WP2806	0.526609	0.163488	1	1			Reactome	R-HSA-8939243	0.585244	-0.627673	2	3			Reactome	R-HSA-918233	0.716197	-0.597247	1	0
Wikipathway	WP241	0.525457	0.155592	0	1			Reactome	R-HSA-9024909	0.584987	-0.628709	1	2			Reactome	R-HSA-193670	0.715726	-0.598505	2	0
Wikipathway	WP3863	0.524064	0.146054	8	3			Reactome	R-HSA-9614657	0.583614	-0.634232	2	2			Reactome	R-HSA-76009	0.713954	-0.603234	1	0
Wikipathway	WP2032	0.523217	0.140253	5	8			Reactome	R-HSA-8939246	0.583524	-0.634596	1	0			Reactome	R-HSA-525793	0.713881	-0.603429	2	3
Wikipathway	WP4868	0.523174	0.139954	4	1			Reactome	R-HSA-2892245	0.583434	-0.634957	0	1			Reactome	R-HSA-8964058	0.713499	-0.604449	1	0
Wikipathway	WP2034	0.521422	0.127954	12	9			Reactome	R-HSA-9018679	0.58312	-0.636221	1	0			Reactome	R-HSA-1221632	0.71216	-0.608023	0	1
Wikipathway	WP399	0.52042	0.121089	4	6			Reactome	R-HSA-9025094	0.58312	-0.636221	1	0			Reactome	R-HSA-165159	0.712022	-0.608391	2	0
Wikipathway	WP453	0.520098	0.118885	4	2			Reactome	R-HSA-8875513	0.582936	-0.636963	1	0			Reactome	R-HSA-187706	0.711627	-0.609446	2	0
Wikipathway	WP5108	0.520047	0.11854	1	0			Reactome	R-HSA-389359	0.582138	-0.640172	1	2			Reactome	R-HSA-5654227	0.711575	-0.609585	1	0
Wikipathway	WP710	0.518916	0.110787	7	10			Reactome	R-HSA-6811436	0.581698	-0.641945	0	1			Reactome	R-HSA-6791226	0.710165	-0.613348	0	1
Wikipathway	WP15	0.518565	0.108383	6	1			Reactome	R-HSA-192823	0.581635	-0.642198	0	3			Reactome	R-HSA-5654228	0.710066	-0.613612	1	0
Wikipathway	WP4538	0.517525	0.101262	7	2			Reactome	R-HSA-166166	0.581452	-0.642935	2	0			Reactome	R-HSA-446107	0.707859	-0.619505	0	1
Wikipathway	WP1422	0.513698	0.0750453	0	1			Reactome	R-HSA-69895	0.581452	-0.642936	1	4			Reactome	R-HSA-8849471	0.706049	-0.624335	2	2
Wikipathway	WP4726	0.513698	0.0750453	0	1			Reactome	R-HSA-977068	0.581179	-0.644033	2	0			Reactome	R-HSA-4641262	0.700965	-0.637907	2	1
Wikipathway	WP4725	0.513698	0.0750453	0	1			Reactome	R-HSA-1489509	0.581017	-0.644687	0	1			Reactome	R-HSA-936964	0.700487	-0.63918	3	0
Wikipathway	WP3617	0.513551	0.0740401	7	8			Reactome	R-HSA-73762	0.580383	-0.647238	0	1			Reactome	R-HSA-5625740	0.700238	-0.639847	2	1
Wikipathway	WP2272	0.513411	0.0730786	5	4			Reactome	R-HSA-9660826	0.580368	-0.647298	1	1			Reactome	R-HSA-5627117	0.700206	-0.639931	2	0
Wikipathway	WP5122	0.513155	0.0713308	2	1			Reactome	R-HSA-209563	0.580298	-0.647579	1	1			Reactome	R-HSA-8941284	0.699919	-0.640697	1	0
Wikipathway	WP2828	0.513092	0.070895	4	9			Reactome	R-HSA-177929	0.580245	-0.647792	6	0			Reactome	R-HSA-9694631	0.699515	-0.641775	1	0
Wikipathway	WP1433	0.513015	0.0703686	5	1			Reactome	R-HSA-975957	0.579063	-0.65255	0	4			Reactome	R-HSA-9032759	0.698755	-0.643806	1	0
Wikipathway	WP430	0.512882	0.0694589	2	0			Reactome	R-HSA-72649	0.578424	-0.655122	1	2			Reactome	R-HSA-391906	0.698726	-0.643882	3	0
Wikipathway	WP619	0.512516	0.0669536	6	3			Reactome	R-HSA-2142700	0.578188	-0.65607	1	0			Reactome	R-HSA-2197563	0.698724	-0.643887	4	1
Wikipathway	WP4534	0.512483	0.0667222	2	2			Reactome	R-HSA-9026290	0.578188	-0.65607	1	0			Reactome	R-HSA-428890	0.698601	-0.644216	0	1
Wikipathway	WP3594	0.512292	0.065418	5	2			Reactome	R-HSA-5602571	0.577739	-0.657876	2	0			Reactome	R-HSA-428543	0.698536	-0.64439	1	0
Wikipathway	WP2864	0.511841	0.0623256	3	7			Reactome	R-HSA-5693607	0.576217	-0.664004	0	1			Reactome	R-HSA-2892247	0.698257	-0.645135	1	1
Wikipathway	WP2525	0.511741	0.0616403	0	2			Reactome	R-HSA-8866904	0.576032	-0.664747	0	1			Reactome	R-HSA-9013957	0.697791	-0.646377	2	0
Wikipathway	WP5113	0.510738	0.0547735	8	1			Reactome	R-HSA-198933	0.575475	-0.666989	3	0			Reactome	R-HSA-198933	0.697445	-0.6473	3	0
Wikipathway	WP49	0.510421	0.0526018	7	5			Reactome	R-HSA-933543	0.574807	-0.669679	3	0			Reactome	R-HSA-75892	0.696835	-0.648931	0	1
Wikipathway	WP4823	0.510323	0.0519261	2	5			Reactome	R-HSA-351906	0.573949	-0.67313	1	3			Reactome	R-HSA-193648	0.695323	-0.652965	4	0
Wikipathway	WP4891	0.510225	0.0512556	7	2			Reactome	R-HSA-191650	0.572854	-0.677536	2	0			Reactome	R-HSA-180746	0.694831	-0.654278	0	1
Wikipathway	WP3413	0.51006	0.0501272	0	1			Reactome	R-HSA-4086400	0.572269	-0.679893	1	1			Reactome	R-HSA-2162123	0.694452	-0.655291	2	0
Wikipathway	WP4484	0.510042	0.0500065	6	3			Reactome	R-HSA-1368108	0.572017	-0.680907	1	0			Reactome	R-HSA-5654221	0.694184	-0.656005	1	0
Wikipathway	WP4197	0.509631	0.0471879	3	2			Reactome	R-HSA-877312	0.571776	-0.681877	3	0			Reactome	R-HSA-5654219	0.694184	-0.656005	1	0
Wikipathway	WP286	0.509546	0.0466075	8	3			Reactome	R-HSA-201451	0.571227	-0.684083	3	3			Reactome	R-HSA-9673324	0.693808	-0.65701	2	1
Wikipathway	WP3943	0.509533	0.0465205	2	2			Reactome	R-HSA-391160	0.570998	-0.685008	3	0			Reactome	R-HSA-5602571	0.692766	-0.659789	2	0
Wikipathway	WP2865	0.509448	0.0459363	3	4			Reactome	R-HSA-8849471	0.570313	-0.687763	1	0			Reactome	R-HSA-141430	0.692573	-0.660306	0	1
Wikipathway	WP3678	0.509138	0.0438142	1	4			Reactome	R-HSA-75892	0.569907	-0.689396	2	0			Reactome	R-HSA-167021	0.691538	-0.663069	3	0
Wikipathway	WP3611	0.5091	0.0435507	6	9			Reactome	R-HSA-5625740	0.569828	-0.689714	1	1			Reactome	R-HSA-8875656	0.691331	-0.663621	1	1
Wikipathway	WP4540	0.509097	0.0435301	5	5			Reactome	R-HSA-193692	0.56776	-0.698039	1	0			Reactome	R-HSA-380994	0.690974	-0.664574	3	0
Wikipathway	WP1544	0.50774	0.0342335	9	7			Reactome	R-HSA-111459	0.567551	-0.698881	0	2			Reactome	R-HSA-168277	0.689623	-0.668181	1	0
Wikipathway	WP3303	0.507509	0.032653	9	9			Reactome	R-HSA-168179	0.567482	-0.699158	1	0			Reactome	R-HSA-69895	0.688171	-0.672055	0	3
Wikipathway	WP61	0.506945	0.0287935	4	8			Reactome	R-HSA-75205	0.566404	-0.703496	2	1			Reactome	R-HSA-2428928	0.68656	-0.676356	1	2
Wikipathway	WP4559	0.506819	0.0279242	4	4			Reactome	R-HSA-193670	0.565712	-0.706278	1	0			Reactome	R-HSA-68689	0.686556	-0.676367	0	1
Wikipathway	WP2873	0.506639	0.0266921	8	0			Reactome	R-HSA-69205	0.565405	-0.707514	1	0			Reactome	R-HSA-1632852	0.68607	-0.677665	1	1
Wikipathway	WP244	0.506639	0.0266911	5	6			Reactome	R-HSA-4755510	0.565345	-0.707758	1	0			Reactome	R-HSA-5663220	0.684359	-0.682231	2	0
Wikipathway	WP4016	0.506167	0.0234585	0	2			Reactome	R-HSA-9673324	0.564981	-0.70922	2	1			Reactome	R-HSA-176409	0.68392	-0.683403	0	1
Wikipathway	WP268	0.506032	0.0225352	0	3			Reactome	R-HSA-983231	0.564957	-0.709317	3	0			Reactome	R-HSA-399954	0.683138	-0.685491	1	1
Wikipathway	WP2848	0.5056	0.0195758	3	2			Reactome	R-HSA-165159	0.563521	-0.715097	2	0			Reactome	R-HSA-177504	0.681537	-0.689763	2	0
Wikipathway	WP75	0.503508	0.00525016	11	7			Reactome	R-HSA-9018677	0.561367	-0.723766	2	0			Reactome	R-HSA-5621480	0.681057	-0.691045	2	0
Wikipathway	WP4969	0.503187	0.00304543	4	2			Reactome	R-HSA-1912399	0.561257	-0.72421	1	1			Reactome	R-HSA-5625970	0.68102	-0.691144	2	0
Wikipathway	WP3674	0.503148	0.00277808	0	1			Reactome	R-HSA-2151209	0.560559	-0.727019	1	0			Reactome	R-HSA-9006335	0.679966	-0.693958	1	1
Wikipathway	WP5097	0.503114	0.00254744	4	4			Reactome	R-HSA-5620912	0.560112	-0.728816	0	1			Reactome	R-HSA-9029558	0.679933	-0.694045	2	0
Wikipathway	WP4018	0.502904	0.00111006	5	5			Reactome	R-HSA-205043	0.558678	-0.734588	2	0			Reactome	R-HSA-416993	0.679578	-0.694992	1	0
Wikipathway	WP2572	0.502854	0.000766916	3	6			Reactome	R-HSA-8953750	0.557889	-0.737763	1	1			Reactome	R-HSA-3769402	0.677881	-0.699523	3	5
Wikipathway	WP2895	0.501135	-0.0110054	0	1			Reactome	R-HSA-2468052	0.557467	-0.739461	0	1			Reactome	R-HSA-9639288	0.677724	-0.699942	1	1
Wikipathway	WP4541	0.501019	-0.0118032	3	6			Reactome	R-HSA-2470946	0.557467	-0.739461	0	1			Reactome	R-HSA-432722	0.676811	-0.702378	0	1
Wikipathway	WP2118	0.500649	-0.0143385	2	1			Reactome	R-HSA-399956	0.556271	-0.744276	3	0			Reactome	R-HSA-1566977	0.676103	-0.704268	0	1
Wikipathway	WP1984	0.500253	-0.0170457	7	10			Reactome	R-HSA-111469	0.556191	-0.744595	0	1			Reactome	R-HSA-432720	0.675105	-0.706932	0	1
Wikipathway	WP23	0.499813	-0.0200655	6	6			Reactome	R-HSA-2029485	0.555846	-0.745983	3	1			Reactome	R-HSA-111446	0.67377	-0.710497	2	0
Wikipathway	WP2854	0.499559	-0.0218032	0	1			Reactome	R-HSA-2660826	0.555437	-0.747631	0	1			Reactome	R-HSA-8985586	0.67171	-0.715994	1	2
Wikipathway	WP3614	0.499434	-0.0226611	2	7			Reactome	R-HSA-418886	0.554501	-0.751396	2	0			Reactome	R-HSA-2980767	0.671284	-0.717132	0	1
Wikipathway	WP733	0.499144	-0.0246454	1	1			Reactome	R-HSA-111446	0.553804	-0.754203	0	1			Reactome	R-HSA-1799339	0.671199	-0.717358	0	2
Wikipathway	WP176	0.499144	-0.0246455	7	3			Reactome	R-HSA-8985586	0.553378	-0.755919	0	2			Reactome	R-HSA-380972	0.670901	-0.718155	1	1
Wikipathway	WP4262	0.499123	-0.0247888	3	9			Reactome	R-HSA-1268020	0.550984	-0.765554	2	0			Reactome	R-HSA-1362277	0.670591	-0.718982	0	1
Wikipathway	WP4241	0.498847	-0.026678	3	4			Reactome	R-HSA-193681	0.550836	-0.766146	1	0			Reactome	R-HSA-418885	0.670036	-0.720464	1	0
Wikipathway	WP5111	0.498818	-0.0268796	1	0			Reactome	R-HSA-8941284	0.550835	-0.76615	2	0			Reactome	R-HSA-416550	0.669996	-0.72057	2	0
Wikipathway	WP2849	0.498706	-0.0276472	4	2			Reactome	R-HSA-1234174	0.550748	-0.766501	0	2			Reactome	R-HSA-156711	0.668197	-0.725372	1	0
Wikipathway	WP3287	0.498517	-0.0289373	3	5			Reactome	R-HSA-9014843	0.54957	-0.771242	2	1			Reactome	R-HSA-9662834	0.667627	-0.726893	3	3
Wikipathway	WP3414	0.49843	-0.0295348	3	2			Reactome	R-HSA-933541	0.548418	-0.775877	3	0			Reactome	R-HSA-1306955	0.666457	-0.730017	0	1
Wikipathway	WP4482	0.497752	-0.0341806	7	6			Reactome	R-HSA-73856	0.548112	-0.777111	0	1			Reactome	R-HSA-6811436	0.666379	-0.730223	1	2
Wikipathway	WP4493	0.497386	-0.0366866	3	1			Reactome	R-HSA-9702518	0.547987	-0.777615	4	0			Reactome	R-HSA-8941333	0.66554	-0.732465	1	0
Wikipathway	WP4331	0.496798	-0.0407174	5	7			Reactome	R-HSA-1482788	0.547365	-0.780115	1	0			Reactome	R-HSA-416700	0.66491	-0.734145	1	0
Wikipathway	WP1591	0.496675	-0.0415564	1	4			Reactome	R-HSA-1482839	0.547365	-0.780115	1	0			Reactome	R-HSA-139853	0.664749	-0.734576	3	0
Wikipathway	WP22	0.496658	-0.0416769	5	1			Reactome	R-HSA-447041	0.546976	-0.781681	2	0			Reactome	R-HSA-452723	0.664646	-0.73485	3	1
Wikipathway	WP2586	0.496551	-0.0424066	5	8			Reactome	R-HSA-8849473	0.54692	-0.781908	0	1			Reactome	R-HSA-69200	0.664151	-0.736172	0	3
Wikipathway	WP4150	0.496398	-0.043454	2	1			Reactome	R-HSA-432142	0.54683	-0.782269	2	0			Reactome	R-HSA-9632974	0.663825	-0.737042	2	0
Wikipathway	WP2583	0.495502	-0.0495943	4	3			Reactome	R-HSA-9032845	0.546773	-0.782498	2	1			Reactome	R-HSA-373752	0.663758	-0.737222	0	1
Wikipathway	WP4905	0.494446	-0.056823	1	1			Reactome	R-HSA-446353	0.546736	-0.782649	0	2			Reactome	R-HSA-418990	0.663515	-0.737868	1	1
Wikipathway	WP1971	0.494142	-0.058909	4	10			Reactome	R-HSA-5210891	0.546683	-0.782863	2	0			Reactome	R-HSA-379716	0.662131	-0.741565	0	1
Wikipathway	WP4844	0.494063	-0.059449	1	5			Reactome	R-HSA-1362300	0.546299	-0.784406	1	0			Reactome	R-HSA-2408522	0.662131	-0.741565	0	1
Wikipathway	WP3630	0.493657	-0.062231	1	3			Reactome	R-HSA-167021	0.545497	-0.787635	1	0			Reactome	R-HSA-1482798	0.660744	-0.745266	1	1
Wikipathway	WP289	0.492989	-0.0668037	3	1			Reactome	R-HSA-5602415	0.545226	-0.788724	1	0			Reactome	R-HSA-9013973	0.660622	-0.745592	2	0
Wikipathway	WP3874	0.492954	-0.0670483	3	4			Reactome	R-HSA-5602410	0.545226	-0.788724	1	0			Reactome	R-HSA-9018679	0.660149	-0.746855	1	0
Wikipathway	WP5036	0.492887	-0.0675052	4	4			Reactome	R-HSA-211736	0.543944	-0.793886	0	1			Reactome	R-HSA-9025094	0.660149	-0.746855	1	0
Wikipathway	WP4806	0.49269	-0.0688553	6	9			Reactome	R-HSA-380994	0.543541	-0.795507	2	0			Reactome	R-HSA-1482839	0.658816	-0.750413	3	0
Wikipathway	WP3876	0.492641	-0.0691867	1	3			Reactome	R-HSA-8951671	0.543297	-0.796487	1	0			Reactome	R-HSA-168179	0.658409	-0.751497	3	0
Wikipathway	WP2868	0.492266	-0.0717603	2	2			Reactome	R-HSA-1170546	0.542383	-0.800164	4	0			Reactome	R-HSA-381771	0.656873	-0.755599	1	0
Wikipathway	WP4357	0.492245	-0.0719025	1	0			Reactome	R-HSA-392517	0.540329	-0.808432	0	2			Reactome	R-HSA-389948	0.65441	-0.762173	1	0
Wikipathway	WP3858	0.491969	-0.073795	3	2			Reactome	R-HSA-6803204	0.540278	-0.808636	0	1			Reactome	R-HSA-446353	0.654017	-0.763222	0	2
Wikipathway	WP4542	0.491345	-0.078067	3	2			Reactome	R-HSA-139853	0.540136	-0.809211	2	0			Reactome	R-HSA-2151209	0.653179	-0.765458	1	0
Wikipathway	WP2059	0.491071	-0.0799427	7	6			Reactome	R-HSA-450385	0.540112	-0.809304	1	1			Reactome	R-HSA-168276	0.652166	-0.768162	0	1
Wikipathway	WP2857	0.490897	-0.0811328	2	8			Reactome	R-HSA-2243919	0.539568	-0.811495	0	1			Reactome	R-HSA-193807	0.651058	-0.77112	1	0
Wikipathway	WP4872	0.490836	-0.0815519	3	2			Reactome	R-HSA-205025	0.539295	-0.812592	1	0			Reactome	R-HSA-5603037	0.650074	-0.773745	1	0
Wikipathway	WP2112	0.490698	-0.0824999	4	4			Reactome	R-HSA-5694530	0.538107	-0.817374	2	2			Reactome	R-HSA-9022699	0.649563	-0.775112	2	1
Wikipathway	WP5046	0.490683	-0.0826044	3	4			Reactome	R-HSA-9619665	0.537968	-0.817936	3	0			Reactome	R-HSA-111453	0.648648	-0.777552	2	9
Wikipathway	WP1559	0.490448	-0.0842111	1	5			Reactome	R-HSA-2408522	0.537071	-0.821546	0	1			Reactome	R-HSA-68867	0.647561	-0.780454	0	1
Wikipathway	WP428	0.490175	-0.0860791	4	3			Reactome	R-HSA-379716	0.537071	-0.821546	0	1			Reactome	R-HSA-166208	0.647195	-0.781431	1	0
Wikipathway	WP167	0.490136	-0.0863474	2	1			Reactome	R-HSA-8963888	0.536814	-0.822577	1	0			Reactome	R-HSA-193368	0.646257	-0.783936	2	0
Wikipathway	WP4923	0.48944	-0.0911194	0	1			Reactome	R-HSA-8963901	0.536814	-0.822577	1	0			Reactome	R-HSA-201451	0.644046	-0.789837	0	3
Wikipathway	WP2446	0.48921	-0.0926924	1	9			Reactome	R-HSA-390471	0.534328	-0.832583	2	0			Reactome	R-HSA-5099900	0.642006	-0.795281	1	0
Wikipathway	WP4786	0.48904	-0.093857	0	1			Reactome	R-HSA-2028269	0.53344	-0.836156	1	1			Reactome	R-HSA-351906	0.641806	-0.795816	1	3
Wikipathway	WP2817	0.489038	-0.0938668	2	6			Reactome	R-HSA-4419969	0.53117	-0.845293	0	1			Reactome	R-HSA-9031528	0.641782	-0.795879	2	0
Wikipathway	WP2064	0.488983	-0.0942432	1	2			Reactome	R-HSA-9652817	0.528941	-0.854263	1	0			Reactome	R-HSA-1592389	0.641061	-0.797805	3	1
Wikipathway	WP4462	0.488526	-0.0973766	3	4			Reactome	R-HSA-6791226	0.52881	-0.854789	0	3			Reactome	R-HSA-5083630	0.640351	-0.7997	2	2
Wikipathway	WP4495	0.48842	-0.0981057	3	2			Reactome	R-HSA-9031628	0.528052	-0.857841	2	0			Reactome	R-HSA-9022707	0.637361	-0.807682	1	0
Wikipathway	WP2507	0.488334	-0.0986887	0	2			Reactome	R-HSA-428890	0.527344	-0.86069	1	0			Reactome	R-HSA-5362517	0.630617	-0.825681	3	0
Wikipathway	WP1541	0.488108	-0.100238	3	2			Reactome	R-HSA-417957	0.527129	-0.861557	1	0			Reactome	R-HSA-176974	0.629291	-0.829222	0	1
Wikipathway	WP1528	0.488003	-0.100957	3	6			Reactome	R-HSA-9022702	0.526759	-0.863046	1	0			Reactome	R-HSA-69052	0.629291	-0.829222	0	1
Wikipathway	WP4396	0.487907	-0.101619	8	5			Reactome	R-HSA-166016	0.526526	-0.863982	1	0			Reactome	R-HSA-2454202	0.628726	-0.83073	1	0
Wikipathway	WP4321	0.487502	-0.104391	1	1			Reactome	R-HSA-197264	0.5263	-0.864889	1	0			Reactome	R-HSA-165181	0.626098	-0.837743	1	0
Wikipathway	WP5038	0.487101	-0.107137	1	1			Reactome	R-HSA-2142691	0.526293	-0.86492	2	0			Reactome	R-HSA-166020	0.625813	-0.838506	1	0
Wikipathway	WP3927	0.487077	-0.107304	1	3			Reactome	R-HSA-5625900	0.522304	-0.880975	1	0			Reactome	R-HSA-8935964	0.625341	-0.839766	1	0
Wikipathway	WP2878	0.487053	-0.107465	1	3			Reactome	R-HSA-170984	0.522	-0.882195	1	0			Reactome	R-HSA-975634	0.625261	-0.839979	1	0
Wikipathway	WP3865	0.486943	-0.108221	8	3			Reactome	R-HSA-416550	0.521664	-0.883547	1	0			Reactome	R-HSA-1482801	0.623895	-0.843625	3	0
Wikipathway	WP4300	0.486809	-0.10914	4	4			Reactome	R-HSA-195399	0.521619	-0.88373	1	0			Reactome	R-HSA-139910	0.623727	-0.844074	1	0
Wikipathway	WP3995	0.486767	-0.109424	3	4			Reactome	R-HSA-389948	0.51764	-0.899744	1	0			Reactome	R-HSA-193681	0.623643	-0.844299	1	0
Wikipathway	WP3297	0.48665	-0.110225	2	1			Reactome	R-HSA-156711	0.517279	-0.901194	1	0			Reactome	R-HSA-983231	0.621895	-0.848962	5	1
Wikipathway	WP4946	0.486343	-0.112327	1	3			Reactome	R-HSA-194840	0.517275	-0.901211	1	0			Reactome	R-HSA-9031525	0.620741	-0.852045	2	0
Wikipathway	WP4549	0.485446	-0.118476	2	3			Reactome	R-HSA-5205685	0.51632	-0.905057	1	3			Reactome	R-HSA-6803204	0.619032	-0.856604	0	1
Wikipathway	WP4147	0.485416	-0.118677	1	0			Reactome	R-HSA-194313	0.516243	-0.905367	1	0			Reactome	R-HSA-205025	0.615282	-0.866614	1	0
Wikipathway	WP45	0.48537	-0.118998	0	8			Reactome	R-HSA-8964616	0.515961	-0.906498	0	1			Reactome	R-HSA-180910	0.61366	-0.870946	0	1
Wikipathway	WP254	0.485341	-0.119196	4	9			Reactome	R-HSA-9022538	0.514876	-0.910868	0	1			Reactome	R-HSA-69166	0.61358	-0.871158	0	1
Wikipathway	WP3656	0.485273	-0.119658	0	2			Reactome	R-HSA-194138	0.514495	-0.912401	1	0			Reactome	R-HSA-1482925	0.611705	-0.876163	2	0
Wikipathway	WP179	0.485073	-0.121031	3	8			Reactome	R-HSA-3249367	0.514458	-0.91255	1	0			Reactome	R-HSA-1482922	0.611705	-0.876163	2	0
Wikipathway	WP4239	0.484851	-0.12255	5	9			Reactome	R-HSA-446343	0.5132	-0.91761	1	1			Reactome	R-HSA-9032845	0.610027	-0.880643	1	0
Wikipathway	WP500	0.484698	-0.1236	2	1			Reactome	R-HSA-5173214	0.512674	-0.919729	1	0			Reactome	R-HSA-5694530	0.60947	-0.88213	0	1
Wikipathway	WP4904	0.484146	-0.127382	0	1			Reactome	R-HSA-5083635	0.512674	-0.919729	1	0			Reactome	R-HSA-1461957	0.608075	-0.885854	2	0
Wikipathway	WP5065	0.483709	-0.130373	0	2			Reactome	R-HSA-3247509	0.511908	-0.922809	1	0			Reactome	R-HSA-5628897	0.607314	-0.887883	4	11
Wikipathway	WP3859	0.482762	-0.136862	2	5			Reactome	R-HSA-450520	0.511676	-0.923744	0	1			Reactome	R-HSA-2644607	0.607058	-0.888567	1	0
Wikipathway	WP3286	0.482499	-0.138664	1	7			Reactome	R-HSA-418890	0.510529	-0.928363	2	0			Reactome	R-HSA-9007892	0.607041	-0.888612	2	0
Wikipathway	WP2814	0.48243	-0.139133	1	5			Reactome	R-HSA-2162123	0.509551	-0.932296	1	0			Reactome	R-HSA-390471	0.606931	-0.888907	1	1
Wikipathway	WP4673	0.482401	-0.139332	2	1			Reactome	R-HSA-210745	0.509237	-0.93356	2	0			Reactome	R-HSA-1483166	0.605446	-0.892871	2	0
Wikipathway	WP5124	0.482262	-0.140284	7	7			Reactome	R-HSA-8862803	0.508166	-0.937872	0	1			Reactome	R-HSA-197264	0.602832	-0.899847	1	0
Wikipathway	WP4674	0.482231	-0.140498	4	9			Reactome	R-HSA-177504	0.507661	-0.939904	1	0			Reactome	R-HSA-4641265	0.60108	-0.904524	0	1
Wikipathway	WP1539	0.481825	-0.143277	3	5			Reactome	R-HSA-2197563	0.506185	-0.945845	1	2			Reactome	R-HSA-4086400	0.600658	-0.905651	2	0
Wikipathway	WP2018	0.481531	-0.145293	6	6			Reactome	R-HSA-9022699	0.506149	-0.945987	1	1			Reactome	R-HSA-111995	0.599986	-0.907445	2	0
Wikipathway	WP364	0.481491	-0.145564	5	6			Reactome	R-HSA-399997	0.504163	-0.953979	0	1			Reactome	R-HSA-199920	0.598853	-0.910468	1	0
Wikipathway	WP2911	0.481083	-0.14836	1	1			Reactome	R-HSA-2454202	0.50192	-0.963007	2	0			Reactome	R-HSA-9022702	0.598362	-0.911779	1	0
Wikipathway	WP4785	0.480828	-0.150103	0	1			Reactome	R-HSA-6811555	0.501057	-0.96648	2	0			Reactome	R-HSA-8849473	0.598361	-0.911782	1	1
Wikipathway	WP4880	0.480788	-0.150379	4	2			Reactome	R-HSA-2404192	0.498939	-0.975004	1	1			Reactome	R-HSA-442742	0.597778	-0.913338	1	0
Wikipathway	WP3599	0.480771	-0.150499	3	3			Reactome	R-HSA-5340588	0.49666	-0.984175	0	2			Reactome	R-HSA-173107	0.597222	-0.914821	1	0
Wikipathway	WP4788	0.480748	-0.150656	0	1			Reactome	R-HSA-8875656	0.496488	-0.984868	0	1			Reactome	R-HSA-202733	0.596806	-0.915931	2	0
Wikipathway	WP288	0.48017	-0.154611	1	0			Reactome	R-HSA-391908	0.495999	-0.986836	2	0			Reactome	R-HSA-9025046	0.595725	-0.918817	0	1
Wikipathway	WP4657	0.480111	-0.155016	1	1			Reactome	R-HSA-5626978	0.495929	-0.987117	2	0			Reactome	R-HSA-399955	0.594637	-0.921723	1	0
Wikipathway	WP4336	0.479972	-0.155967	1	4			Reactome	R-HSA-8934903	0.49564	-0.988282	2	0			Reactome	R-HSA-76005	0.593837	-0.923858	1	0
Wikipathway	WP2038	0.479731	-0.157624	4	8			Reactome	R-HSA-190704	0.495298	-0.989657	1	0			Reactome	R-HSA-2660826	0.593656	-0.92434	1	1
Wikipathway	WP2876	0.479069	-0.162157	2	0			Reactome	R-HSA-190827	0.495298	-0.989657	1	0			Reactome	R-HSA-8862803	0.592984	-0.926134	1	2
Wikipathway	WP4912	0.47892	-0.163174	3	0			Reactome	R-HSA-8873719	0.494728	-0.991951	0	1			Reactome	R-HSA-114516	0.592184	-0.928269	1	0
Wikipathway	WP1742	0.478774	-0.164177	0	6			Reactome	R-HSA-429947	0.494209	-0.99404	1	1			Reactome	R-HSA-8964026	0.591849	-0.929163	0	1
Wikipathway	WP3593	0.478118	-0.168667	1	1			Reactome	R-HSA-173107	0.493527	-0.996785	1	0			Reactome	R-HSA-9026527	0.590609	-0.932475	1	0
Wikipathway	WP314	0.47801	-0.169406	1	4			Reactome	R-HSA-72662	0.492139	-1.00237	1	1			Reactome	R-HSA-5083625	0.590026	-0.934031	1	1
Wikipathway	WP4313	0.477855	-0.170471	0	2			Reactome	R-HSA-449836	0.492082	-1.0026	1	0			Reactome	R-HSA-5083632	0.590026	-0.934031	1	1
Wikipathway	WP4767	0.477648	-0.171887	1	2			Reactome	R-HSA-844455	0.491618	-1.00447	1	0			Reactome	R-HSA-5083636	0.590026	-0.934031	1	1
Wikipathway	WP3890	0.477457	-0.173196	2	2			Reactome	R-HSA-114508	0.491547	-1.00475	1	0			Reactome	R-HSA-1234174	0.589375	-0.935768	1	3
Wikipathway	WP3672	0.477381	-0.173721	1	3			Reactome	R-HSA-2142770	0.490873	-1.00746	2	0			Reactome	R-HSA-9014843	0.587312	-0.941276	2	1
Wikipathway	WP205	0.477366	-0.173818	5	7			Reactome	R-HSA-9706374	0.489599	-1.01259	1	0			Reactome	R-HSA-211976	0.587183	-0.941618	2	0
Wikipathway	WP3298	0.477056	-0.175942	1	3			Reactome	R-HSA-68689	0.489154	-1.01439	1	3			Reactome	R-HSA-4419969	0.586868	-0.942459	1	0
Wikipathway	WP585	0.477015	-0.176228	5	5			Reactome	R-HSA-9639288	0.488922	-1.01532	1	1			Reactome	R-HSA-1566948	0.586723	-0.942846	0	1
Wikipathway	WP5120	0.477011	-0.176255	0	2			Reactome	R-HSA-8866906	0.488796	-1.01582	0	1			Reactome	R-HSA-450385	0.585056	-0.947295	1	0
Wikipathway	WP3967	0.476999	-0.176337	0	2			Reactome	R-HSA-69200	0.488207	-1.01819	0	2			Reactome	R-HSA-5602680	0.584563	-0.948612	1	0
Wikipathway	WP5103	0.476988	-0.17641	2	3			Reactome	R-HSA-9683610	0.486904	-1.02344	1	0			Reactome	R-HSA-9031628	0.584167	-0.949668	3	0
Wikipathway	WP2371	0.476796	-0.177722	1	0			Reactome	R-HSA-193648	0.486528	-1.02495	2	0			Reactome	R-HSA-195399	0.58264	-0.953746	2	2
Wikipathway	WP127	0.476771	-0.177894	6	6			Reactome	R-HSA-5619043	0.48599	-1.02712	1	0			Reactome	R-HSA-5339700	0.581679	-0.956311	0	1
Wikipathway	WP4558	0.476486	-0.179852	4	1			Reactome	R-HSA-189200	0.48599	-1.02712	1	0			Reactome	R-HSA-114508	0.578275	-0.965398	1	0
Wikipathway	WP4586	0.476243	-0.181511	1	1			Reactome	R-HSA-2032785	0.485338	-1.02974	2	0			Reactome	R-HSA-111459	0.577753	-0.96679	0	2
Wikipathway	WP4141	0.475948	-0.183531	3	4			Reactome	R-HSA-9018676	0.483946	-1.03534	1	0			Reactome	R-HSA-5602415	0.576923	-0.969005	1	0
Wikipathway	WP1533	0.474739	-0.191816	6	1			Reactome	R-HSA-111465	0.483373	-1.03765	1	1			Reactome	R-HSA-5602410	0.576923	-0.969005	1	0
Wikipathway	WP4707	0.474733	-0.191855	0	3			Reactome	R-HSA-9007892	0.480867	-1.04773	1	0			Reactome	R-HSA-6803211	0.575943	-0.971622	1	0
Wikipathway	WP4787	0.474346	-0.194507	2	4			Reactome	R-HSA-167060	0.479198	-1.05445	1	0			Reactome	R-HSA-450520	0.573267	-0.978763	3	0
Wikipathway	WP3655	0.474167	-0.195734	1	0			Reactome	R-HSA-1482801	0.47858	-1.05694	1	0			Reactome	R-HSA-9034793	0.57312	-0.979156	1	1
Wikipathway	WP2037	0.474144	-0.195894	9	7			Reactome	R-HSA-1482922	0.47858	-1.05694	1	0			Reactome	R-HSA-1912399	0.569499	-0.988822	2	0
Wikipathway	WP4688	0.474136	-0.195946	0	1			Reactome	R-HSA-1482925	0.47858	-1.05694	1	0			Reactome	R-HSA-5666185	0.569341	-0.989245	1	0
Wikipathway	WP2815	0.473203	-0.202338	0	4			Reactome	R-HSA-8964026	0.477298	-1.0621	1	0			Reactome	R-HSA-2404192	0.569066	-0.989978	1	0
Wikipathway	WP2290	0.472676	-0.20595	1	0			Reactome	R-HSA-8864260	0.476655	-1.06469	1	0			Reactome	R-HSA-6811555	0.567694	-0.993639	2	0
Wikipathway	WP170	0.47237	-0.20804	3	1			Reactome	R-HSA-8964058	0.47602	-1.06724	1	0			Reactome	R-HSA-2028269	0.566106	-0.997879	0	1
Wikipathway	WP5053	0.472367	-0.208064	1	2			Reactome	R-HSA-6804115	0.475025	-1.07125	0	1			Reactome	R-HSA-111469	0.564061	-1.00334	0	1
Wikipathway	WP3971	0.471705	-0.212601	1	3			Reactome	R-HSA-168188	0.474842	-1.07198	1	0			Reactome	R-HSA-429947	0.563826	-1.00397	0	2
Wikipathway	WP4186	0.471642	-0.213032	1	5			Reactome	R-HSA-9694686	0.474358	-1.07393	1	0			Reactome	R-HSA-2160916	0.563623	-1.00451	1	0
Wikipathway	WP2839	0.471611	-0.213245	1	4			Reactome	R-HSA-9682706	0.471741	-1.08446	1	0			Reactome	R-HSA-1489509	0.560174	-1.01371	2	0
Wikipathway	WP2249	0.471507	-0.213957	0	1			Reactome	R-HSA-9013422	0.471464	-1.08557	0	1			Reactome	R-HSA-8951671	0.558751	-1.01751	1	0
Wikipathway	WP4496	0.471457	-0.214297	7	4			Reactome	R-HSA-5674404	0.469602	-1.09307	1	0			Reactome	R-HSA-211736	0.558122	-1.01919	0	1
Wikipathway	WP5063	0.471356	-0.214989	4	0			Reactome	R-HSA-72187	0.469387	-1.09393	0	1			Reactome	R-HSA-5173214	0.552697	-1.03367	1	0
Wikipathway	WP2870	0.471233	-0.215828	4	7			Reactome	R-HSA-140837	0.466942	-1.10378	1	0			Reactome	R-HSA-5083635	0.552697	-1.03367	1	0
Wikipathway	WP2875	0.471233	-0.215834	2	1			Reactome	R-HSA-5693548	0.464096	-1.11523	0	1			Reactome	R-HSA-194138	0.552358	-1.03458	1	0
Wikipathway	WP4263	0.471162	-0.216317	7	9			Reactome	R-HSA-9694631	0.461798	-1.12448	1	0			Reactome	R-HSA-977225	0.552169	-1.03508	1	0
Wikipathway	WP400	0.471146	-0.216424	2	4			Reactome	R-HSA-1483166	0.461607	-1.12524	1	0			Reactome	R-HSA-6804754	0.550063	-1.0407	0	1
Wikipathway	WP727	0.470904	-0.218083	3	1			Reactome	R-HSA-210991	0.461572	-1.12539	2	0			Reactome	R-HSA-6803207	0.549627	-1.04187	1	0
Wikipathway	WP4906	0.470577	-0.220324	4	2			Reactome	R-HSA-196836	0.459907	-1.13209	1	0			Reactome	R-HSA-156590	0.548454	-1.045	1	0
Wikipathway	WP1545	0.470481	-0.22098	0	5			Reactome	R-HSA-5362517	0.459094	-1.13536	1	0			Reactome	R-HSA-193634	0.546587	-1.04998	1	0
Wikipathway	WP4206	0.469608	-0.226964	1	3			Reactome	R-HSA-1236973	0.457449	-1.14198	1	0			Reactome	R-HSA-1483115	0.546325	-1.05068	1	0
Wikipathway	WP2881	0.469574	-0.227193	0	3			Reactome	R-HSA-5653890	0.45612	-1.14733	1	0			Reactome	R-HSA-111465	0.543868	-1.05724	2	1
Wikipathway	WP4483	0.469285	-0.229175	3	5			Reactome	R-HSA-5690714	0.454677	-1.15313	1	0			Reactome	R-HSA-5690714	0.543433	-1.0584	1	0
Wikipathway	WP2261	0.469142	-0.230156	4	9			Reactome	R-HSA-5336415	0.454534	-1.15371	1	0			Reactome	R-HSA-9619665	0.539317	-1.06939	2	1
Wikipathway	WP3926	0.469043	-0.230832	3	1			Reactome	R-HSA-8964038	0.454259	-1.15481	0	1			Reactome	R-HSA-9652817	0.539156	-1.06982	1	0
Wikipathway	WP4790	0.468868	-0.232029	0	6			Reactome	R-HSA-9022707	0.45415	-1.15526	1	0			Reactome	R-HSA-2142770	0.537506	-1.07422	1	0
Wikipathway	WP4876	0.468864	-0.232061	3	1			Reactome	R-HSA-1222556	0.450973	-1.16804	1	0			Reactome	R-HSA-417973	0.537032	-1.07549	1	0
Wikipathway	WP129	0.468687	-0.233271	2	1			Reactome	R-HSA-1679131	0.450793	-1.16877	1	0			Reactome	R-HSA-9664535	0.535966	-1.07833	2	0
Wikipathway	WP3644	0.468668	-0.233398	1	1			Reactome	R-HSA-2142712	0.445797	-1.18887	1	0			Reactome	R-HSA-9013422	0.531605	-1.08997	1	1
Wikipathway	WP4874	0.468496	-0.234578	3	3			Reactome	R-HSA-975634	0.445605	-1.18964	1	0			Reactome	R-HSA-8866906	0.530094	-1.094	0	1
Wikipathway	WP4008	0.468123	-0.237134	5	1			Reactome	R-HSA-9017802	0.445552	-1.18986	1	0			Reactome	R-HSA-3299685	0.529211	-1.09636	1	0
Wikipathway	WP3640	0.468048	-0.237648	0	2			Reactome	R-HSA-9025106	0.443939	-1.19635	1	0			Reactome	R-HSA-1679131	0.528871	-1.09727	1	0
Wikipathway	WP2643	0.467936	-0.238414	3	3			Reactome	R-HSA-77595	0.442187	-1.2034	0	1			Reactome	R-HSA-422356	0.527172	-1.1018	2	0
Wikipathway	WP2036	0.467871	-0.238862	7	8			Reactome	R-HSA-1482798	0.441592	-1.20579	1	0			Reactome	R-HSA-419812	0.526905	-1.10252	1	0
Wikipathway	WP98	0.467807	-0.239299	2	0			Reactome	R-HSA-1461957	0.440194	-1.21142	1	0			Reactome	R-HSA-167060	0.526408	-1.10384	1	0
Wikipathway	WP3664	0.467104	-0.244117	2	2			Reactome	R-HSA-1660514	0.440147	-1.21161	0	1			Reactome	R-HSA-194313	0.525666	-1.10582	1	0
Wikipathway	WP4961	0.467082	-0.244261	4	0			Reactome	R-HSA-422356	0.438988	-1.21627	1	0			Reactome	R-HSA-5626978	0.524425	-1.10914	1	0
Wikipathway	WP363	0.467077	-0.244296	3	5			Reactome	R-HSA-2559584	0.437876	-1.22075	0	1			Reactome	R-HSA-5688849	0.522487	-1.11431	1	0
Wikipathway	WP2813	0.467039	-0.244562	2	4			Reactome	R-HSA-422085	0.433145	-1.23979	1	0			Reactome	R-HSA-5688890	0.522487	-1.11431	1	0
Wikipathway	WP4155	0.466855	-0.245822	3	9			Reactome	R-HSA-204005	0.433046	-1.24019	2	0			Reactome	R-HSA-140837	0.520515	-1.11957	1	0
Wikipathway	WP2406	0.466715	-0.246779	2	2			Reactome	R-HSA-163210	0.43047	-1.25055	1	0			Reactome	R-HSA-8937144	0.518292	-1.12551	1	0
Wikipathway	WP3878	0.46645	-0.248597	1	3			Reactome	R-HSA-8949613	0.43047	-1.25055	1	0			Reactome	R-HSA-844615	0.517578	-1.12741	1	0
Wikipathway	WP4879	0.466445	-0.248625	3	6			Reactome	R-HSA-388844	0.429484	-1.25452	1	0			Reactome	R-HSA-1989781	0.513623	-1.13797	4	1
Wikipathway	WP5044	0.466195	-0.250337	3	3			Reactome	R-HSA-3299685	0.428578	-1.25817	1	0			Reactome	R-HSA-2046106	0.51265	-1.14057	1	0
Wikipathway	WP4919	0.466111	-0.250914	4	3			Reactome	R-HSA-204174	0.425774	-1.26945	1	0			Reactome	R-HSA-3249367	0.512491	-1.14099	1	0
Wikipathway	WP4963	0.465983	-0.251794	1	4			Reactome	R-HSA-140342	0.425549	-1.27036	1	0			Reactome	R-HSA-9013700	0.511594	-1.14339	1	0
Wikipathway	WP384	0.465907	-0.252312	0	2			Reactome	R-HSA-3000497	0.411765	-1.32583	1	0			Reactome	R-HSA-446343	0.511353	-1.14403	0	1
Wikipathway	WP2363	0.465863	-0.252611	2	3			Reactome	R-HSA-1912420	0.411467	-1.32703	1	0			Reactome	R-HSA-194306	0.510291	-1.14686	1	2
Wikipathway	WP4352	0.465825	-0.252875	2	2			Reactome	R-HSA-194306	0.410431	-1.3312	1	0			Reactome	R-HSA-177929	0.509664	-1.14854	1	0
Wikipathway	WP3527	0.46564	-0.25414	1	1			Reactome	R-HSA-9018681	0.395929	-1.38956	1	0			Reactome	R-HSA-977068	0.506533	-1.15689	1	0
Wikipathway	WP4830	0.465457	-0.255394	1	1			Reactome	R-HSA-5619046	0.384285	-1.43642	1	0			Reactome	R-HSA-399956	0.505941	-1.15848	1	0
Wikipathway	WP4925	0.465229	-0.256959	1	5			Reactome	R-HSA-427601	0.384285	-1.43642	1	0			Reactome	R-HSA-418346	0.504445	-1.16247	2	0
Wikipathway	WP3612	0.465198	-0.257168	1	1			Wikipathway	WP5095	3.8044	4.11825	30	5			Reactome	R-HSA-9694686	0.502895	-1.1666	1	0
Wikipathway	WP3935	0.46505	-0.258186	1	2			Wikipathway	WP3929	3.19504	3.12508	28	19			Reactome	R-HSA-1655829	0.500022	-1.17427	0	1
Wikipathway	WP4539	0.465045	-0.258219	1	3			Wikipathway	WP1449	3.13442	3.02627	30	16			Reactome	R-HSA-9682706	0.498255	-1.17899	1	0
Wikipathway	WP2447	0.464823	-0.259736	3	1			Wikipathway	WP2203	3.06944	2.92036	22	22			Reactome	R-HSA-9660537	0.497445	-1.18115	0	1
Wikipathway	WP3299	0.464672	-0.260776	0	2			Wikipathway	WP3624	3.00812	2.82042	24	13			Reactome	R-HSA-73856	0.495166	-1.18724	0	1
Wikipathway	WP4760	0.464489	-0.262025	1	0			Wikipathway	WP4754	2.93592	2.70275	37	30			Reactome	R-HSA-5676594	0.492182	-1.1952	1	0
Wikipathway	WP4577	0.464403	-0.262614	0	1			Wikipathway	WP69	2.91803	2.67359	21	23			Reactome	R-HSA-140342	0.490053	-1.20088	1	1
Wikipathway	WP2035	0.46427	-0.263527	2	2			Wikipathway	WP4172	2.84217	2.54995	49	34			Reactome	R-HSA-381033	0.488043	-1.20625	0	1
Wikipathway	WP3969	0.464132	-0.26447	1	4			Wikipathway	WP2036	2.82854	2.52773	17	20			Reactome	R-HSA-1912420	0.487865	-1.20672	2	0
Wikipathway	WP2880	0.464028	-0.265182	2	2			Wikipathway	WP673	2.82265	2.51814	24	36			Reactome	R-HSA-499943	0.486311	-1.21087	0	3
Wikipathway	WP3931	0.463909	-0.265997	4	5			Wikipathway	WP2018	2.80006	2.48132	22	20			Reactome	R-HSA-6804115	0.485719	-1.21245	0	1
Wikipathway	WP4884	0.463661	-0.267694	2	0			Wikipathway	WP4223	2.74449	2.39074	21	24			Reactome	R-HSA-381183	0.484771	-1.21498	1	0
Wikipathway	WP3853	0.463561	-0.268383	1	1			Wikipathway	WP366	2.71565	2.34373	32	42			Reactome	R-HSA-9033500	0.481498	-1.22372	1	0
Wikipathway	WP4535	0.463055	-0.271846	3	2			Wikipathway	WP75	2.70394	2.32464	28	15			Reactome	R-HSA-390247	0.481498	-1.22372	1	0
Wikipathway	WP4829	0.462903	-0.272887	4	2			Wikipathway	WP286	2.69836	2.31555	18	21			Reactome	R-HSA-389887	0.481498	-1.22372	1	0
Wikipathway	WP2516	0.462796	-0.273623	1	6			Wikipathway	WP5098	2.67079	2.27063	22	28			Reactome	R-HSA-209822	0.48135	-1.22411	1	0
Wikipathway	WP4560	0.462757	-0.273887	1	1			Wikipathway	WP2112	2.63794	2.21708	17	13			Reactome	R-HSA-200425	0.480313	-1.22688	1	0
Wikipathway	WP1434	0.462609	-0.274902	1	3			Wikipathway	WP2037	2.63061	2.20514	21	27			Reactome	R-HSA-5635838	0.480097	-1.22746	1	0
Wikipathway	WP2113	0.462467	-0.275875	2	0			Wikipathway	WP23	2.62842	2.20156	19	22			Reactome	R-HSA-187024	0.476624	-1.23673	1	0
Wikipathway	WP2513	0.462214	-0.277607	1	1			Wikipathway	WP4666	2.60856	2.1692	39	41			Reactome	R-HSA-2022854	0.475706	-1.23918	0	1
Wikipathway	WP3658	0.462154	-0.278022	1	7			Wikipathway	WP231	2.60768	2.16776	16	24			Reactome	R-HSA-9648895	0.471983	-1.24912	1	0
Wikipathway	WP2795	0.462116	-0.278284	4	7			Wikipathway	WP3863	2.60499	2.16338	17	12			Reactome	R-HSA-399997	0.467458	-1.2612	1	0
Wikipathway	WP2853	0.46192	-0.279623	3	6			Wikipathway	WP395	2.60371	2.16129	19	23			Reactome	R-HSA-381070	0.467348	-1.26149	0	1
Wikipathway	WP4216	0.461858	-0.28005	5	11			Wikipathway	WP2261	2.52517	2.03328	19	44			Reactome	R-HSA-2559584	0.465457	-1.26654	0	1
Wikipathway	WP4656	0.460865	-0.28685	1	0			Wikipathway	WP4205	2.52386	2.03114	15	23			Reactome	R-HSA-5674404	0.464046	-1.2703	1	0
Wikipathway	WP4149	0.460836	-0.28705	3	1			Wikipathway	WP313	2.5116	2.01117	11	28			Reactome	R-HSA-211981	0.462163	-1.27533	1	0
Wikipathway	WP408	0.460658	-0.288266	1	1			Wikipathway	WP5074	2.47729	1.95525	6	9			Reactome	R-HSA-211945	0.462163	-1.27533	1	0
Wikipathway	WP2526	0.460624	-0.288498	5	5			Wikipathway	WP4298	2.45957	1.92636	25	35			Reactome	R-HSA-9014826	0.460668	-1.27932	0	1
Wikipathway	WP4842	0.460599	-0.288674	2	0			Wikipathway	WP4747	2.44054	1.89535	17	20			Reactome	R-HSA-168176	0.459668	-1.28199	1	0
Wikipathway	WP1471	0.459871	-0.293657	1	2			Wikipathway	WP581	2.44053	1.89533	12	16			Reactome	R-HSA-5683826	0.457873	-1.28678	1	0
Wikipathway	WP262	0.459765	-0.294384	4	4			Wikipathway	WP5087	2.43716	1.88984	60	47			Reactome	R-HSA-9673768	0.455972	-1.29185	1	0
Wikipathway	WP3657	0.459566	-0.29575	2	5			Wikipathway	WP4155	2.43661	1.88894	18	37			Reactome	R-HSA-2468052	0.454682	-1.2953	0	1
Wikipathway	WP3877	0.459311	-0.297491	1	2			Wikipathway	WP3668	2.43413	1.88489	10	20			Reactome	R-HSA-9690406	0.453236	-1.29916	1	0
Wikipathway	WP4970	0.459237	-0.298001	1	5			Wikipathway	WP306	2.40434	1.83635	28	40			Reactome	R-HSA-418890	0.45298	-1.29984	1	0
Wikipathway	WP304	0.459137	-0.298685	6	3			Wikipathway	WP4561	2.3955	1.82193	8	16			Reactome	R-HSA-5619043	0.452006	-1.30244	1	0
Wikipathway	WP107	0.459126	-0.29876	0	1			Wikipathway	WP2637	2.39111	1.81478	12	18			Reactome	R-HSA-422085	0.451042	-1.30501	1	0
Wikipathway	WP3651	0.459017	-0.299508	2	7			Wikipathway	WP4255	2.38878	1.81099	18	38			Reactome	R-HSA-844623	0.448261	-1.31244	1	0
Wikipathway	WP4481	0.45846	-0.303322	6	3			Wikipathway	WP304	2.38307	1.80168	18	26			Reactome	R-HSA-5340588	0.444973	-1.32121	0	1
Wikipathway	WP5052	0.458218	-0.304984	0	1			Wikipathway	WP4263	2.35988	1.76387	26	42			Reactome	R-HSA-212436	0.440041	-1.33438	0	1
Wikipathway	WP1982	0.457888	-0.307244	1	3			Wikipathway	WP364	2.35146	1.75015	14	20			Reactome	R-HSA-8941237	0.438126	-1.33949	0	1
Wikipathway	WP1455	0.457772	-0.308035	1	2			Wikipathway	WP4806	2.30976	1.6822	27	39			Reactome	R-HSA-210745	0.437142	-1.34212	0	1
Wikipathway	WP2889	0.45741	-0.310515	1	1			Wikipathway	WP4746	2.27705	1.62887	11	10			Reactome	R-HSA-189200	0.430803	-1.35904	1	0
Wikipathway	WP4838	0.457113	-0.312549	2	4			Wikipathway	WP4331	2.24501	1.57666	11	26			Reactome	R-HSA-196836	0.429069	-1.36367	1	0
Wikipathway	WP4949	0.456904	-0.313982	2	3			Wikipathway	WP3932	2.24458	1.57596	39	34			Reactome	R-HSA-2473224	0.428493	-1.3652	1	0
Wikipathway	WP3972	0.456818	-0.31457	4	3			Wikipathway	WP22	2.24358	1.57432	10	9			Reactome	R-HSA-913709	0.425024	-1.37446	1	0
Wikipathway	WP3959	0.456775	-0.314867	0	1			Wikipathway	WP127	2.24009	1.56864	18	23			Reactome	R-HSA-196108	0.415164	-1.40078	1	0
Wikipathway	WP3981	0.456498	-0.316763	2	7			Wikipathway	WP195	2.23731	1.56411	16	17			Reactome	R-HSA-5652227	0.414872	-1.40156	1	0
Wikipathway	WP5090	0.456491	-0.31681	2	1			Wikipathway	WP244	2.2236	1.54176	11	15			Reactome	R-HSA-3000497	0.410155	-1.41415	1	0
Wikipathway	WP3645	0.455802	-0.321533	1	1			Wikipathway	WP4685	2.2038	1.50949	15	37			Reactome	R-HSA-5653890	0.404497	-1.42925	1	0
Wikipathway	WP560	0.455766	-0.321776	8	7			Wikipathway	WP4565	2.19412	1.49372	10	17			Reactome	R-HSA-204174	0.400922	-1.4388	1	0
Wikipathway	WP3851	0.455393	-0.324331	5	1			Wikipathway	WP5115	2.19373	1.49308	33	14			Reactome	R-HSA-549127	0.388915	-1.47085	1	0
Wikipathway	WP4258	0.455097	-0.326359	1	4			Wikipathway	WP4564	2.19294	1.49179	10	16			Reactome	R-HSA-2142753	0.381999	-1.48931	1	0
Wikipathway	WP4816	0.455068	-0.326555	8	7			Wikipathway	WP382	2.19284	1.49163	31	29			Reactome	R-HSA-1268020	0.376449	-1.50412	1	0
Wikipathway	WP4863	0.455036	-0.326779	0	2			Wikipathway	WP4216	2.19228	1.49072	16	45			Reactome	R-HSA-8949613	0.376228	-1.50471	1	0
Wikipathway	WP3915	0.454714	-0.328984	3	7			Wikipathway	WP2332	2.19221	1.4906	18	29			Reactome	R-HSA-427601	0.374445	-1.50947	1	0
Wikipathway	WP4480	0.454555	-0.330074	4	1			Wikipathway	WP2034	2.17469	1.46205	27	36			Reactome	R-HSA-5619046	0.374445	-1.50947	1	0
Wikipathway	WP4864	0.453451	-0.337637	2	5			Wikipathway	WP3646	2.16078	1.43937	16	42			Wikipathway	WP5087	6.15651	2.46436	45	51
Wikipathway	WP2011	0.453234	-0.339124	1	1			Wikipathway	WP585	2.15716	1.43348	11	19			Wikipathway	WP4666	6.14775	2.4578	37	42
Wikipathway	WP4553	0.453001	-0.340716	0	1			Wikipathway	WP262	2.15615	1.43183	10	11			Wikipathway	WP4172	5.90509	2.27583	40	41
Wikipathway	WP5102	0.45269	-0.342845	1	2			Wikipathway	WP3851	2.14849	1.41933	11	5			Wikipathway	WP3929	5.85503	2.2383	39	22
Wikipathway	WP3941	0.452562	-0.343724	1	2			Wikipathway	WP3303	2.14484	1.41339	23	34			Wikipathway	WP5095	5.76659	2.17198	49	4
Wikipathway	WP673	0.452118	-0.346765	4	9			Wikipathway	WP3931	2.14199	1.40875	19	31			Wikipathway	WP382	5.65585	2.08894	25	35
Wikipathway	WP581	0.451834	-0.34871	4	2			Wikipathway	WP712	2.12572	1.38223	10	22			Wikipathway	WP4659	5.58628	2.03677	30	42
Wikipathway	WP313	0.451704	-0.3496	3	4			Wikipathway	WP49	2.11965	1.37234	15	23			Wikipathway	WP395	5.56486	2.02071	24	26
Wikipathway	WP3965	0.451303	-0.352345	0	1			Wikipathway	WP4871	2.1163	1.36688	9	8			Wikipathway	WP4300	5.55497	2.01329	9	14
Wikipathway	WP2855	0.451302	-0.352354	1	1			Wikipathway	WP4659	2.1144	1.36378	34	46			Wikipathway	WP3646	5.54501	2.00583	16	43
Wikipathway	WP5117	0.451148	-0.353409	2	0			Wikipathway	WP363	2.11373	1.36268	11	28			Wikipathway	WP4298	5.43954	1.92673	25	31
Wikipathway	WP3584	0.450699	-0.356489	1	4			Wikipathway	WP3893	2.09589	1.33361	13	4			Wikipathway	WP4806	5.43741	1.92514	21	46
Wikipathway	WP4478	0.450346	-0.358906	5	3			Wikipathway	WP4566	2.07749	1.30362	11	17			Wikipathway	WP3932	5.36759	1.87278	33	35
Wikipathway	WP4561	0.449877	-0.362113	2	5			Wikipathway	WP4838	2.07392	1.29781	8	18			Wikipathway	WP2272	5.35391	1.86252	7	14
Wikipathway	WP4304	0.44986	-0.362232	2	0			Wikipathway	WP2526	2.06195	1.27829	11	23			Wikipathway	WP615	5.34986	1.85949	20	42
Wikipathway	WP3945	0.449808	-0.362589	2	0			Wikipathway	WP3981	2.05481	1.26666	13	18			Wikipathway	WP366	5.34117	1.85297	17	45
Wikipathway	WP2874	0.449158	-0.367043	2	0			Wikipathway	WP2324	2.05414	1.26557	21	27			Wikipathway	WP5115	5.31563	1.83382	49	16
Wikipathway	WP4585	0.448729	-0.369976	1	1			Wikipathway	WP3617	2.05345	1.26443	16	19			Wikipathway	WP69	5.30812	1.82819	25	23
Wikipathway	WP1438	0.448426	-0.372057	0	1			Wikipathway	WP254	2.04861	1.25654	13	32			Wikipathway	WP75	5.30111	1.82293	31	19
Wikipathway	WP4875	0.44829	-0.372988	0	1			Wikipathway	WP400	2.04747	1.25469	8	11			Wikipathway	WP2828	5.22846	1.76845	7	41
Wikipathway	WP3596	0.448104	-0.37426	0	1			Wikipathway	WP2035	2.04342	1.24809	9	11			Wikipathway	WP2324	5.16644	1.72194	26	29
Wikipathway	WP3869	0.447928	-0.375469	1	1			Wikipathway	WP3865	2.03773	1.23881	14	7			Wikipathway	WP2431	5.1318	1.69597	25	29
Wikipathway	WP1772	0.447916	-0.375551	1	3			Wikipathway	WP3850	2.01664	1.20445	11	20			Wikipathway	WP286	5.07548	1.65373	17	22
Wikipathway	WP516	0.447582	-0.377834	1	2			Wikipathway	WP437	2.01482	1.20148	24	35			Wikipathway	WP23	5.05705	1.63991	19	21
Wikipathway	WP4389	0.4475	-0.378396	0	1			Wikipathway	WP3972	1.99628	1.17126	11	19			Wikipathway	WP3863	5.0569	1.63981	19	15
Wikipathway	WP2858	0.447496	-0.378428	1	3			Wikipathway	WP4341	1.99223	1.16466	15	12			Wikipathway	WP2018	5.03901	1.62639	19	26
Wikipathway	WP4537	0.447199	-0.38046	1	1			Wikipathway	WP422	1.97489	1.13639	5	10			Wikipathway	WP4747	5.01488	1.6083	16	19
Wikipathway	WP4685	0.446449	-0.385595	2	9			Wikipathway	WP4262	1.97389	1.13476	24	41			Wikipathway	WP4538	4.98654	1.58705	15	13
Wikipathway	WP4950	0.446423	-0.385772	2	0			Wikipathway	WP2828	1.97232	1.13222	18	39			Wikipathway	WP49	4.9666	1.57209	14	25
Wikipathway	WP3872	0.446275	-0.386785	0	5			Wikipathway	WP1984	1.96694	1.12343	25	49			Wikipathway	WP4255	4.95725	1.56508	16	38
Wikipathway	WP2916	0.446128	-0.387793	0	2			Wikipathway	WP2583	1.96274	1.1166	6	12			Wikipathway	WP4331	4.93957	1.55182	17	22
Wikipathway	WP3670	0.445704	-0.390699	1	1			Wikipathway	WP4156	1.95217	1.09936	0	1			Wikipathway	WP306	4.9326	1.54659	22	38
Wikipathway	WP4205	0.44547	-0.392301	3	6			Wikipathway	WP710	1.9492	1.09452	20	47			Wikipathway	WP673	4.92491	1.54083	16	41
Wikipathway	WP1530	0.445115	-0.394735	0	8			Wikipathway	WP2643	1.93978	1.07917	10	10			Wikipathway	WP4561	4.92393	1.5401	8	20
Wikipathway	WP5101	0.445036	-0.395276	1	2			Wikipathway	WP4674	1.92569	1.0562	15	40			Wikipathway	WP2864	4.91045	1.52998	7	26
Wikipathway	WP2509	0.444823	-0.396738	0	2			Wikipathway	WP3853	1.91238	1.03452	4	9			Wikipathway	WP138	4.90116	1.52302	14	39
Wikipathway	WP4932	0.443748	-0.404098	1	2			Wikipathway	WP4478	1.90471	1.02202	8	9			Wikipathway	WP1539	4.89529	1.51861	10	21
Wikipathway	WP2023	0.443229	-0.407653	0	1			Wikipathway	WP4482	1.89589	1.00763	9	15			Wikipathway	WP4341	4.8928	1.51675	24	18
Wikipathway	WP3879	0.443015	-0.409122	0	5			Wikipathway	WP4494	1.89317	1.0032	10	4			Wikipathway	WP3303	4.892	1.51615	15	34
Wikipathway	WP4191	0.442917	-0.409793	0	3			Wikipathway	WP4560	1.89075	0.999268	4	3			Wikipathway	WP2037	4.87031	1.49988	20	32
Wikipathway	WP707	0.442565	-0.412202	0	9			Wikipathway	WP615	1.88286	0.986405	23	39			Wikipathway	WP3624	4.85628	1.48937	22	18
Wikipathway	WP4721	0.442342	-0.413731	1	0			Wikipathway	WP4300	1.88118	0.983666	8	9			Wikipathway	WP4754	4.83246	1.4715	43	30
Wikipathway	WP195	0.4413	-0.420864	4	8			Wikipathway	WP1539	1.88075	0.982959	10	22			Wikipathway	WP2813	4.83144	1.47074	3	15
Wikipathway	WP3850	0.441244	-0.421248	2	4			Wikipathway	WP2870	1.88011	0.981914	9	28			Wikipathway	WP364	4.82889	1.46883	15	16
Wikipathway	WP3613	0.441115	-0.422136	0	1			Wikipathway	WP4496	1.87525	0.974006	9	11			Wikipathway	WP5055	4.79633	1.44441	29	21
Wikipathway	WP5027	0.440923	-0.423446	0	1			Wikipathway	WP4658	1.87356	0.97125	20	33			Wikipathway	WP4263	4.77598	1.42915	20	39
Wikipathway	WP3849	0.440808	-0.424237	1	2			Wikipathway	WP3858	1.85855	0.946778	9	4			Wikipathway	WP205	4.75675	1.41473	12	22
Wikipathway	WP2359	0.440627	-0.425474	0	2			Wikipathway	WP2197	1.85186	0.935874	5	3			Wikipathway	WP2036	4.75112	1.41051	17	23
Wikipathway	WP2366	0.44048	-0.426486	0	1			Wikipathway	WP3849	1.84651	0.927151	5	7			Wikipathway	WP2583	4.73938	1.40171	11	7
Wikipathway	WP716	0.440275	-0.427885	3	0			Wikipathway	WP3680	1.82857	0.897918	13	26			Wikipathway	WP1544	4.73901	1.40143	20	26
Wikipathway	WP477	0.440181	-0.428531	0	1			Wikipathway	WP4874	1.80798	0.86435	9	8			Wikipathway	WP3680	4.72298	1.38941	11	25
Wikipathway	WP1531	0.439584	-0.43262	2	0			Wikipathway	WP5055	1.80525	0.8599	27	24			Wikipathway	WP4685	4.72282	1.38929	12	40
Wikipathway	WP4479	0.439513	-0.433109	3	0			Wikipathway	WP5088	1.80313	0.856446	15	14			Wikipathway	WP4216	4.68421	1.36033	14	41
Wikipathway	WP712	0.439096	-0.435962	1	7			Wikipathway	WP3676	1.80064	0.852401	6	16			Wikipathway	WP3874	4.6691	1.349	5	16
Wikipathway	WP4582	0.438589	-0.439434	0	2			Wikipathway	WP4535	1.79472	0.842741	9	12			Wikipathway	WP2870	4.65587	1.33909	7	22
Wikipathway	WP4286	0.438169	-0.442311	0	1			Wikipathway	WP3935	1.78897	0.83337	3	9			Wikipathway	WP2261	4.62199	1.31368	15	45
Wikipathway	WP3998	0.4378	-0.444841	1	0			Wikipathway	WP3937	1.78454	0.826157	7	1			Wikipathway	WP363	4.61946	1.31178	10	22
Wikipathway	WP2007	0.437607	-0.446163	0	1			Wikipathway	WP4877	1.77531	0.81111	7	12			Wikipathway	WP195	4.60164	1.29842	15	23
Wikipathway	WP732	0.436622	-0.452913	0	1			Wikipathway	WP1528	1.77329	0.807817	5	16			Wikipathway	WP4565	4.59595	1.29415	10	18
Wikipathway	WP1403	0.435859	-0.458139	0	5			Wikipathway	WP5039	1.76625	0.796339	16	10			Wikipathway	WP304	4.58017	1.28232	17	28
Wikipathway	WP4877	0.435642	-0.459625	1	5			Wikipathway	WP2328	1.76495	0.794217	16	7			Wikipathway	WP437	4.56864	1.27368	22	35
Wikipathway	WP3844	0.4342	-0.469502	1	2			Wikipathway	WP3286	1.7625	0.790224	7	34			Wikipathway	WP2817	4.55989	1.26711	2	11
Wikipathway	WP2533	0.433992	-0.470927	0	1			Wikipathway	WP1772	1.75466	0.77746	6	17			Wikipathway	WP2034	4.54827	1.2584	21	31
Wikipathway	WP4758	0.433239	-0.47608	0	1			Wikipathway	WP4538	1.74932	0.768747	10	11			Wikipathway	WP4564	4.54772	1.25799	9	17
Wikipathway	WP3668	0.433185	-0.476454	2	5			Wikipathway	WP2877	1.74558	0.762652	13	10			Wikipathway	WP2328	4.54595	1.25666	23	6
Wikipathway	WP2197	0.433111	-0.476962	1	0			Wikipathway	WP1544	1.7427	0.757967	25	29			Wikipathway	WP2637	4.54441	1.2555	10	19
Wikipathway	WP4698	0.433065	-0.477272	1	1			Wikipathway	WP2038	1.7338	0.743449	8	28			Wikipathway	WP2203	4.54415	1.25531	23	21
Wikipathway	WP4342	0.432982	-0.477847	1	0			Wikipathway	WP2795	1.72985	0.737017	19	19			Wikipathway	WP5063	4.53786	1.2506	7	5
Wikipathway	WP3679	0.432739	-0.47951	1	0			Wikipathway	WP2374	1.72168	0.723706	19	32			Wikipathway	WP3611	4.53391	1.24763	11	32
Wikipathway	WP2369	0.432709	-0.479713	0	1			Wikipathway	WP4301	1.717	0.716078	2	10			Wikipathway	WP4541	4.50713	1.22755	9	23
Wikipathway	WP4148	0.432628	-0.480271	0	1			Wikipathway	WP4767	1.71564	0.713851	8	6			Wikipathway	WP2038	4.50613	1.2268	9	19
Wikipathway	WP1991	0.432391	-0.481889	0	1			Wikipathway	WP3651	1.71019	0.704974	6	30			Wikipathway	WP2795	4.49564	1.21893	14	18
Wikipathway	WP2884	0.43162	-0.487173	2	0			Wikipathway	WP4872	1.70644	0.698859	3	7			Wikipathway	WP3859	4.46628	1.19692	6	21
Wikipathway	WP5085	0.43156	-0.487582	0	1			Wikipathway	WP3611	1.69441	0.679256	14	32			Wikipathway	WP2332	4.46612	1.1968	13	26
Wikipathway	WP3982	0.431347	-0.489043	1	2			Wikipathway	WP2839	1.68939	0.671075	7	21			Wikipathway	WP619	4.45821	1.19087	12	3
Wikipathway	WP1992	0.431192	-0.490102	0	2			Wikipathway	WP4880	1.68468	0.663401	8	6			Wikipathway	WP51	4.44993	1.18465	12	21
Wikipathway	WP1584	0.431143	-0.490441	1	1			Wikipathway	WP1434	1.68307	0.660766	7	10			Wikipathway	WP585	4.44425	1.1804	13	19
Wikipathway	WP2637	0.429531	-0.50148	3	7			Wikipathway	WP4239	1.6801	0.655925	21	36			Wikipathway	WP4559	4.42226	1.16391	13	11
Wikipathway	WP5092	0.429002	-0.505105	2	1			Wikipathway	WP4816	1.67815	0.652756	15	31			Wikipathway	WP4155	4.41685	1.15986	10	35
Wikipathway	WP4562	0.428456	-0.508846	2	0			Wikipathway	WP4928	1.67566	0.648701	4	6			Wikipathway	WP4494	4.41394	1.15767	15	6
Wikipathway	WP422	0.427794	-0.513382	1	3			Wikipathway	WP560	1.67519	0.647923	15	30			Wikipathway	WP474	4.40534	1.15122	12	18
Wikipathway	WP734	0.427248	-0.517118	0	1			Wikipathway	WP185	1.67293	0.64424	9	16			Wikipathway	WP4808	4.40534	1.15122	12	18
Wikipathway	WP481	0.424778	-0.534042	3	7			Wikipathway	WP3678	1.66113	0.625009	5	9			Wikipathway	WP314	4.37258	1.12665	3	15
Wikipathway	WP322	0.424448	-0.536302	0	1			Wikipathway	WP1584	1.65512	0.615219	4	4			Wikipathway	WP313	4.36843	1.12354	8	27
Wikipathway	WP4871	0.424163	-0.538254	0	1			Wikipathway	WP3301	1.65206	0.610233	3	2			Wikipathway	WP4205	4.35992	1.11716	13	27
Wikipathway	WP554	0.421852	-0.55408	1	0			Wikipathway	WP2868	1.64725	0.602382	4	12			Wikipathway	WP4838	4.35958	1.11691	9	12
Wikipathway	WP4971	0.421141	-0.558953	1	0			Wikipathway	WP205	1.64452	0.597946	13	24			Wikipathway	WP560	4.35688	1.11488	15	31
Wikipathway	WP3591	0.41909	-0.573004	2	0			Wikipathway	WP2431	1.64433	0.597628	24	28			Wikipathway	WP127	4.35675	1.11479	12	23
Wikipathway	WP4808	0.418454	-0.577355	3	6			Wikipathway	WP61	1.64172	0.593375	11	19			Wikipathway	WP3972	4.34799	1.10822	12	19
Wikipathway	WP474	0.418454	-0.577355	3	6			Wikipathway	WP481	1.64032	0.591101	23	30			Wikipathway	WP3935	4.34631	1.10695	5	11
Wikipathway	WP4399	0.418055	-0.580088	0	1			Wikipathway	WP2447	1.6372	0.586008	6	7			Wikipathway	WP3668	4.3368	1.09982	8	16
Wikipathway	WP1425	0.417541	-0.583614	0	1			Wikipathway	WP2032	1.63138	0.576526	16	29			Wikipathway	WP2112	4.33593	1.09917	15	13
Wikipathway	WP5049	0.417535	-0.583652	0	1			Wikipathway	WP51	1.61768	0.554187	19	16			Wikipathway	WP4658	4.31961	1.08694	13	35
Wikipathway	WP4566	0.41643	-0.591221	1	6			Wikipathway	WP4559	1.61553	0.550687	11	8			Wikipathway	WP400	4.3153	1.0837	6	11
Wikipathway	WP4312	0.415022	-0.600867	0	2			Wikipathway	WP4539	1.6143	0.548691	11	20			Wikipathway	WP4141	4.31503	1.0835	8	9
Wikipathway	WP2456	0.413836	-0.608992	1	0			Wikipathway	WP236	1.61143	0.544013	17	32			Wikipathway	WP4874	4.31411	1.08281	13	9
Wikipathway	WP34	0.412816	-0.615977	1	0			Wikipathway	WP4481	1.60693	0.53667	12	11			Wikipathway	WP2526	4.31289	1.08189	11	27
Wikipathway	WP411	0.412263	-0.619766	0	1			Wikipathway	WP3872	1.59014	0.50931	4	13			Wikipathway	WP4816	4.30981	1.07959	15	29
Wikipathway	WP2879	0.412003	-0.621543	1	0			Wikipathway	WP4141	1.58992	0.508948	6	13			Wikipathway	WP1559	4.30082	1.07284	4	11
Wikipathway	WP4861	0.411559	-0.62459	0	1			Wikipathway	WP1433	1.58493	0.500823	6	4			Wikipathway	WP3872	4.29857	1.07116	2	12
Wikipathway	WP4564	0.411318	-0.626236	2	6			Wikipathway	WP2864	1.5806	0.493758	11	23			Wikipathway	WP3640	4.29666	1.06973	1	13
Wikipathway	WP5119	0.411068	-0.627948	0	1			Wikipathway	WP3888	1.57578	0.485908	44	47			Wikipathway	WP3651	4.28512	1.06107	5	29
Wikipathway	WP4752	0.408045	-0.648658	1	0			Wikipathway	WP4949	1.56525	0.468741	5	5			Wikipathway	WP3893	4.26748	1.04784	17	2
Wikipathway	WP383	0.406776	-0.657352	0	1			Wikipathway	WP4961	1.56478	0.46797	4	1			Wikipathway	WP4864	4.2634	1.04478	4	21
Wikipathway	WP702	0.406568	-0.658773	1	0			Wikipathway	WP4136	1.55457	0.451339	15	8			Wikipathway	WP4484	4.26174	1.04354	8	4
Wikipathway	WP3892	0.405998	-0.662683	1	0			Wikipathway	WP734	1.5491	0.442416	5	10			Wikipathway	WP5072	4.25799	1.04073	9	13
Wikipathway	WP4545	0.404958	-0.669803	1	0			Wikipathway	WP4787	1.54674	0.438571	13	15			Wikipathway	WP3981	4.25255	1.03664	6	22
Wikipathway	WP4784	0.403619	-0.678972	0	1			Wikipathway	WP4541	1.54285	0.432236	15	24			Wikipathway	WP453	4.23795	1.0257	7	5
Wikipathway	WP4565	0.400854	-0.697914	2	4			Wikipathway	WP4829	1.53983	0.427311	6	9			Wikipathway	WP4495	4.22364	1.01497	6	7
Wikipathway	WP4301	0.399415	-0.707775	0	1			Wikipathway	WP530	1.53401	0.417826	10	3			Wikipathway	WP61	4.21481	1.00835	11	17
Wikipathway	WP183	0.398172	-0.716286	1	0			Wikipathway	WP5083	1.52634	0.405316	24	21			Wikipathway	WP712	4.2066	1.00219	6	25
Wikipathway	WP357	0.396917	-0.724883	1	0			Wikipathway	WP707	1.52514	0.403369	5	31			Wikipathway	WP1449	4.20642	1.00205	36	19
Wikipathway	WP4718	0.396569	-0.727266	1	0			Wikipathway	WP3879	1.52018	0.395277	8	11			Wikipathway	WP4481	4.19323	0.992169	14	16
Wikipathway	WP3635	0.39081	-0.766712	0	2			Wikipathway	WP4329	1.5086	0.376411	14	8			Wikipathway	WP5083	4.18647	0.987099	28	26
Wikipathway	WP3634	0.39081	-0.766712	0	2			Wikipathway	WP4540	1.50682	0.373512	13	16			Wikipathway	WP254	4.15874	0.966306	9	36
Wikipathway	WP4724	0.390742	-0.767177	1	0			Wikipathway	WP4480	1.50608	0.372297	5	4			Wikipathway	WP244	4.14577	0.956579	10	18
Wikipathway	WP2805	0.38709	-0.792197	0	1			Wikipathway	WP4269	1.49936	0.361352	3	3			Wikipathway	WP4482	4.145	0.956001	8	16
Wikipathway	WP4814	0.383782	-0.814856	1	0			Wikipathway	WP1471	1.4993	0.361244	4	9			Wikipathway	WP581	4.14498	0.955982	9	13
Wikipathway	WP325	0.380072	-0.840269	0	1			Wikipathway	WP4217	1.49298	0.350947	15	17			Wikipathway	WP1528	4.14284	0.95438	6	18
Wikipathway	WP690	0.372347	-0.893182	1	0			Wikipathway	WP4864	1.49225	0.349756	4	18			Wikipathway	WP2374	4.13875	0.951313	24	32
Wikipathway	WP1603	0.358705	-0.986626	0	1			Wikipathway	WP2253	1.48698	0.341163	1	1			Wikipathway	WP2849	4.12532	0.941246	14	3
								Wikipathway	WP2882	1.48685	0.340958	21	16			Wikipathway	WP3850	4.11968	0.937012	7	22
								Wikipathway	WP4483	1.4762	0.323602	11	15			Wikipathway	WP22	4.11765	0.935493	9	7
								Wikipathway	WP5092	1.47324	0.318772	6	3			Wikipathway	WP231	4.11304	0.932036	10	31
								Wikipathway	WP289	1.47192	0.31663	7	8			Wikipathway	WP5039	4.1043	0.92548	19	12
								Wikipathway	WP5036	1.47078	0.314765	9	16			Wikipathway	WP1584	4.10333	0.924753	6	5
								Wikipathway	WP1971	1.46428	0.304172	10	35			Wikipathway	WP2880	4.08565	0.911499	5	6
								Wikipathway	WP2880	1.46236	0.301047	4	8			Wikipathway	WP129	4.07152	0.900896	4	5
								Wikipathway	WP4186	1.46194	0.300361	6	25			Wikipathway	WP3414	4.05695	0.889974	7	4
								Wikipathway	WP3927	1.45533	0.289585	4	8			Wikipathway	WP455	4.04966	0.884505	21	0
								Wikipathway	WP138	1.45275	0.285376	18	41			Wikipathway	WP5098	4.02954	0.869422	25	23
								Wikipathway	WP3844	1.44748	0.276783	8	18			Wikipathway	WP4217	4.02912	0.869106	17	19
								Wikipathway	WP2290	1.44457	0.27205	1	4			Wikipathway	WP4877	4.02347	0.864871	6	15
								Wikipathway	WP2865	1.44224	0.268246	8	6			Wikipathway	WP2447	4.01745	0.860353	5	9
								Wikipathway	WP2840	1.44024	0.264994	5	15			Wikipathway	WP4540	4.01601	0.859271	15	18
								Wikipathway	WP524	1.42766	0.24449	3	9			Wikipathway	WP3658	4.00445	0.850609	3	15
								Wikipathway	WP129	1.42238	0.23588	6	5			Wikipathway	WP4534	4.00425	0.850459	3	7
								Wikipathway	WP5094	1.42039	0.232635	25	23			Wikipathway	WP3670	4.0014	0.848321	2	6
								Wikipathway	WP428	1.41973	0.231559	8	16			Wikipathway	WP4674	3.98854	0.838677	12	39
								Wikipathway	WP1530	1.41906	0.230471	5	28			Wikipathway	WP4829	3.98102	0.833038	8	7
								Wikipathway	WP4479	1.41771	0.228261	4	0			Wikipathway	WP4535	3.97504	0.828549	6	13
								Wikipathway	WP3915	1.40506	0.207659	16	28			Wikipathway	WP1984	3.96552	0.821415	15	43
								Wikipathway	WP2813	1.40481	0.207244	6	19			Wikipathway	WP2814	3.96355	0.819936	1	9
								Wikipathway	WP3658	1.40264	0.203711	5	14			Wikipathway	WP2059	3.94591	0.806708	18	14
								Wikipathway	WP4876	1.38473	0.174515	1	1			Wikipathway	WP2868	3.94186	0.803669	5	9
								Wikipathway	WP399	1.38423	0.173706	7	30			Wikipathway	WP5036	3.94005	0.802312	6	12
								Wikipathway	WP288	1.37627	0.160733	4	2			Wikipathway	WP2643	3.93365	0.797513	5	16
								Wikipathway	WP4950	1.37451	0.157852	4	1			Wikipathway	WP4963	3.92977	0.794605	7	19
								Wikipathway	WP4562	1.37025	0.150909	3	0			Wikipathway	WP4197	3.91126	0.780727	5	2
								Wikipathway	WP2848	1.3655	0.143172	8	5			Wikipathway	WP3844	3.90879	0.778873	5	16
								Wikipathway	WP2814	1.36161	0.136829	5	13			Wikipathway	WP524	3.90878	0.778866	5	6
								Wikipathway	WP4919	1.35914	0.132812	4	8			Wikipathway	WP481	3.90804	0.778313	21	32
								Wikipathway	WP2586	1.35445	0.125161	11	31			Wikipathway	WP4872	3.89824	0.770962	5	5
								Wikipathway	WP408	1.35129	0.12001	2	3			Wikipathway	WP4337	3.8979	0.770706	6	10
								Wikipathway	WP3414	1.35113	0.119755	4	2			Wikipathway	WP5124	3.88788	0.763191	18	21
								Wikipathway	WP2636	1.34556	0.110674	4	5			Wikipathway	WP4462	3.8869	0.762458	8	9
								Wikipathway	WP4558	1.34446	0.108887	4	1			Wikipathway	WP5097	3.88283	0.759407	12	15
								Wikipathway	WP3614	1.33709	0.0968686	6	24			Wikipathway	WP4329	3.88262	0.75925	18	6
								Wikipathway	WP3656	1.33497	0.0934116	1	4			Wikipathway	WP185	3.87422	0.752949	5	17
								Wikipathway	WP2272	1.33144	0.087667	4	11			Wikipathway	WP3943	3.8574	0.740338	3	4
								Wikipathway	WP384	1.33053	0.0861811	1	7			Wikipathway	WP3617	3.85649	0.739657	16	22
								Wikipathway	WP5113	1.32993	0.0852047	9	4			Wikipathway	WP530	3.82326	0.714735	14	3
								Wikipathway	WP3890	1.32973	0.0848656	2	2			Wikipathway	WP4970	3.79997	0.697269	5	17
								Wikipathway	WP4542	1.32898	0.0836494	6	5			Wikipathway	WP1434	3.79864	0.696272	5	10
								Wikipathway	WP3877	1.32569	0.0782837	3	6			Wikipathway	WP4880	3.79564	0.694027	8	7
								Wikipathway	WP1742	1.32441	0.0762092	4	19			Wikipathway	WP4871	3.78339	0.684839	9	12
								Wikipathway	WP4389	1.32067	0.0701023	2	3			Wikipathway	WP3967	3.7676	0.672998	1	7
								Wikipathway	WP314	1.31971	0.0685395	4	13			Wikipathway	WP4149	3.76665	0.672289	8	5
								Wikipathway	WP619	1.31133	0.0548846	7	3			Wikipathway	WP3858	3.76463	0.67077	11	7
								Wikipathway	WP3874	1.3106	0.0536899	5	20			Wikipathway	WP262	3.75367	0.662551	10	12
								Wikipathway	WP4336	1.31021	0.0530552	6	17			Wikipathway	WP710	3.74729	0.657771	15	47
								Wikipathway	WP5124	1.3083	0.0499502	20	25			Wikipathway	WP422	3.74639	0.657093	3	13
								Wikipathway	WP4337	1.30692	0.0476976	5	11			Wikipathway	WP3853	3.72866	0.6438	3	7
								Wikipathway	WP2873	1.2998	0.0360946	7	4			Wikipathway	WP3892	3.71871	0.636337	4	3
								Wikipathway	WP3982	1.29812	0.0333588	2	19			Wikipathway	WP2290	3.70625	0.626994	1	6
								Wikipathway	WP4484	1.298	0.0331655	5	4			Wikipathway	WP3969	3.70419	0.625447	1	19
								Wikipathway	WP3969	1.29411	0.0268222	3	22			Wikipathway	WP5092	3.68878	0.613897	6	5
								Wikipathway	WP2366	1.28673	0.0147848	1	3			Wikipathway	WP4767	3.67431	0.603048	4	4
								Wikipathway	WP2507	1.2851	0.0121384	1	7			Wikipathway	WP1772	3.67102	0.600576	8	20
								Wikipathway	WP2572	1.27921	0.00253635	7	15			Wikipathway	WP2877	3.65302	0.587078	20	10
								Wikipathway	WP179	1.27412	-0.00575549	10	35			Wikipathway	WP4558	3.6521	0.586386	9	1
								Wikipathway	WP4149	1.27281	-0.0078945	6	6			Wikipathway	WP1471	3.64755	0.582982	4	8
								Wikipathway	WP2516	1.271	-0.010843	3	14			Wikipathway	WP4262	3.64689	0.582486	16	45
								Wikipathway	WP3998	1.26778	-0.016093	4	6			Wikipathway	WP3865	3.6449	0.580988	11	8
								Wikipathway	WP4875	1.26772	-0.0161993	2	1			Wikipathway	WP2509	3.64206	0.578864	0	6
								Wikipathway	WP4462	1.26718	-0.0170712	7	8			Wikipathway	WP1433	3.63741	0.575373	8	3
								Wikipathway	WP1403	1.25979	-0.0291192	7	13			Wikipathway	WP289	3.6273	0.56779	14	9
								Wikipathway	WP1591	1.25956	-0.0294972	7	9			Wikipathway	WP3877	3.61792	0.560758	7	6
								Wikipathway	WP3869	1.25932	-0.0298884	3	4			Wikipathway	WP3849	3.61727	0.560275	3	10
								Wikipathway	WP474	1.24658	-0.0506535	11	22			Wikipathway	WP3937	3.61	0.554824	5	1
								Wikipathway	WP4808	1.24658	-0.0506535	11	22			Wikipathway	WP428	3.59969	0.547093	8	15
								Wikipathway	WP2059	1.24604	-0.0515293	20	15			Wikipathway	WP4357	3.59704	0.545099	4	3
								Wikipathway	WP5063	1.24551	-0.0523916	6	3			Wikipathway	WP4496	3.57803	0.530847	12	13
								Wikipathway	WP4969	1.24268	-0.0570108	7	3			Wikipathway	WP5090	3.5558	0.514175	5	4
								Wikipathway	WP4585	1.24221	-0.0577683	3	2			Wikipathway	WP3927	3.54992	0.509765	3	8
								Wikipathway	WP3926	1.24201	-0.0581028	4	2			Wikipathway	WP2586	3.54169	0.5036	8	32
								Wikipathway	WP4493	1.23849	-0.0638422	7	5			Wikipathway	WP288	3.5368	0.49993	2	5
								Wikipathway	WP3664	1.23698	-0.0663039	2	7			Wikipathway	WP4560	3.53093	0.495528	5	3
								Wikipathway	WP4582	1.23442	-0.0704674	4	3			Wikipathway	WP4949	3.52838	0.493617	4	5
								Wikipathway	WP732	1.22551	-0.0849836	5	7			Wikipathway	WP4928	3.52667	0.492331	1	7
								Wikipathway	WP2853	1.2222	-0.0903914	7	25			Wikipathway	WP2911	3.52408	0.490389	2	3
								Wikipathway	WP4823	1.21932	-0.095074	8	9			Wikipathway	WP4301	3.51479	0.483425	2	10
								Wikipathway	WP4534	1.21922	-0.0952452	5	8			Wikipathway	WP12	3.51336	0.482356	2	3
								Wikipathway	WP4495	1.21839	-0.0965879	4	5			Wikipathway	WP4136	3.50057	0.472761	15	11
								Wikipathway	WP5121	1.20567	-0.117322	5	15			Wikipathway	WP734	3.49512	0.468674	3	7
								Wikipathway	WP4788	1.20392	-0.120186	2	1			Wikipathway	WP4566	3.49337	0.467361	11	18
								Wikipathway	WP3287	1.19385	-0.13659	7	12			Wikipathway	WP4790	3.45976	0.44216	1	5
								Wikipathway	WP2249	1.19222	-0.139255	2	2			Wikipathway	WP3931	3.45334	0.437347	12	26
								Wikipathway	WP2817	1.18351	-0.153441	6	17			Wikipathway	WP3599	3.45244	0.436671	5	5
								Wikipathway	WP5053	1.1775	-0.163244	5	9			Wikipathway	WP2865	3.44833	0.43359	12	7
								Wikipathway	WP2815	1.17696	-0.164129	4	20			Wikipathway	WP3287	3.44401	0.43035	5	14
								Wikipathway	WP2380	1.16844	-0.178002	27	34			Wikipathway	WP3995	3.44113	0.428192	9	13
								Wikipathway	WP2858	1.16142	-0.189452	5	6			Wikipathway	WP3941	3.43261	0.421804	4	10
								Wikipathway	WP4150	1.15931	-0.192889	1	4			Wikipathway	WP5088	3.42895	0.419054	16	13
								Wikipathway	WP26	1.15797	-0.195064	4	5			Wikipathway	WP4904	3.42149	0.413463	1	3
								Wikipathway	WP455	1.15451	-0.200704	9	0			Wikipathway	WP384	3.41226	0.406545	0	7
								Wikipathway	WP2857	1.1488	-0.210024	8	24			Wikipathway	WP2118	3.39584	0.394227	1	8
								Wikipathway	WP4891	1.14139	-0.222099	9	8			Wikipathway	WP4483	3.38007	0.3824	8	13
								Wikipathway	WP516	1.14095	-0.222807	5	4			Wikipathway	WP4539	3.37691	0.380031	9	16
								Wikipathway	WP3640	1.13985	-0.2246	5	10			Wikipathway	WP2032	3.36507	0.371157	12	31
								Wikipathway	WP5072	1.1388	-0.226319	7	11			Wikipathway	WP4582	3.34339	0.354898	4	1
								Wikipathway	WP5102	1.13652	-0.230029	3	5			Wikipathway	WP4585	3.3415	0.35348	5	4
								Wikipathway	WP4932	1.13495	-0.232594	5	5			Wikipathway	WP3596	3.33781	0.350714	0	3
								Wikipathway	WP3859	1.13461	-0.233141	8	25			Wikipathway	WP4223	3.33767	0.350607	22	26
								Wikipathway	WP4016	1.12849	-0.243115	3	12			Wikipathway	WP236	3.33577	0.349181	18	31
								Wikipathway	WP4258	1.12723	-0.245167	6	15			Wikipathway	WP2840	3.33412	0.347946	9	13
								Wikipathway	WP4962	1.12408	-0.25031	3	3			Wikipathway	WP4542	3.33376	0.347679	4	2
								Wikipathway	WP176	1.11715	-0.261611	8	7			Wikipathway	WP5101	3.32793	0.343309	3	4
								Wikipathway	WP45	1.11683	-0.262124	4	31			Wikipathway	WP4008	3.31623	0.334535	6	2
								Wikipathway	WP1982	1.11269	-0.268868	7	18			Wikipathway	WP4312	3.313	0.332108	1	5
								Wikipathway	WP1559	1.11265	-0.268941	3	10			Wikipathway	WP53	3.30948	0.329473	0	4
								Wikipathway	WP4008	1.11122	-0.271262	3	3			Wikipathway	WP322	3.3091	0.329184	0	3
								Wikipathway	WP3878	1.10926	-0.274467	5	11			Wikipathway	WP4553	3.30208	0.323922	2	6
								Wikipathway	WP5097	1.10812	-0.276316	8	19			Wikipathway	WP4786	3.30069	0.322877	0	4
								Wikipathway	WP4304	1.10761	-0.277157	3	0			Wikipathway	WP1455	3.30025	0.322547	2	3
								Wikipathway	WP2406	1.10684	-0.278403	8	4			Wikipathway	WP4950	3.29922	0.32178	5	0
								Wikipathway	WP4577	1.10327	-0.284229	4	2			Wikipathway	WP4478	3.29788	0.320775	11	9
								Wikipathway	WP3959	1.10285	-0.284915	4	15			Wikipathway	WP4868	3.29321	0.317272	8	4
								Wikipathway	WP3599	1.09534	-0.297146	4	7			Wikipathway	WP24	3.28154	0.308517	13	0
								Wikipathway	WP4844	1.09335	-0.300397	5	14			Wikipathway	WP2507	3.27754	0.305516	0	8
								Wikipathway	WP3670	1.0885	-0.308307	2	3			Wikipathway	WP399	3.25762	0.290582	8	32
								Wikipathway	WP3995	1.08667	-0.311284	7	10			Wikipathway	WP4925	3.24668	0.282378	3	18
								Wikipathway	WP453	1.08591	-0.312518	6	4			Wikipathway	WP3676	3.24224	0.279048	6	13
								Wikipathway	WP4018	1.0785	-0.324605	12	23			Wikipathway	WP2023	3.23317	0.272248	2	5
								Wikipathway	WP4868	1.07293	-0.333681	5	4			Wikipathway	WP4241	3.22216	0.26399	6	12
								Wikipathway	WP2118	1.07128	-0.336362	5	6			Wikipathway	WP3613	3.18366	0.235125	2	7
								Wikipathway	WP3941	1.06466	-0.347158	5	10			Wikipathway	WP3945	3.17859	0.231319	5	0
								Wikipathway	WP4963	1.05898	-0.356411	7	20			Wikipathway	WP2572	3.17178	0.226213	6	19
								Wikipathway	WP4197	1.05833	-0.357466	2	2			Wikipathway	WP3982	3.17059	0.225322	1	17
								Wikipathway	WP4321	1.05664	-0.360225	5	7			Wikipathway	WP727	3.17022	0.225043	4	1
								Wikipathway	WP4884	1.05495	-0.362987	2	0			Wikipathway	WP4746	3.16683	0.2225	10	11
								Wikipathway	WP2513	1.05079	-0.369757	4	1			Wikipathway	WP4239	3.16255	0.219292	21	32
								Wikipathway	WP5122	1.05053	-0.370188	7	3			Wikipathway	WP5094	3.16244	0.21921	22	23
								Wikipathway	WP2064	1.04748	-0.375164	8	14			Wikipathway	WP4493	3.16103	0.218151	7	4
								Wikipathway	WP3672	1.04411	-0.380652	1	6			Wikipathway	WP3301	3.15815	0.215993	4	1
								Wikipathway	WP3876	1.0431	-0.382297	2	5			Wikipathway	WP2873	3.1522	0.211533	11	5
								Wikipathway	WP1533	1.03702	-0.392209	8	4			Wikipathway	WP5122	3.13765	0.200618	7	5
								Wikipathway	WP1541	1.03405	-0.397048	8	11			Wikipathway	WP4286	3.13422	0.198048	2	9
								Wikipathway	WP2855	1.02899	-0.405288	3	4			Wikipathway	WP3915	3.1324	0.196685	12	25
								Wikipathway	WP4790	1.02654	-0.40929	2	3			Wikipathway	WP4150	3.11961	0.187091	3	5
								Wikipathway	WP4970	1.02284	-0.415324	5	13			Wikipathway	WP3851	3.11786	0.185779	8	5
								Wikipathway	WP4249	1.02198	-0.416721	3	8			Wikipathway	WP2806	3.10285	0.174528	11	1
								Wikipathway	WP1545	1.01701	-0.424813	5	8			Wikipathway	WP1991	3.10234	0.174142	1	3
								Wikipathway	WP4655	1.01592	-0.426593	10	3			Wikipathway	WP3	3.08316	0.159762	3	2
								Wikipathway	WP3971	1.0138	-0.430054	4	5			Wikipathway	WP4480	3.06136	0.143411	4	8
								Wikipathway	WP35	1.01319	-0.431051	0	2			Wikipathway	WP4962	3.05959	0.142089	5	5
								Wikipathway	WP2446	1.01279	-0.4317	6	29			Wikipathway	WP2839	3.05185	0.136279	2	14
								Wikipathway	WP4925	1.01011	-0.436067	2	12			Wikipathway	WP3635	3.04901	0.134151	2	4
								Wikipathway	WP3635	1.00126	-0.450491	1	4			Wikipathway	WP3634	3.04901	0.134151	2	4
								Wikipathway	WP3634	1.00126	-0.450491	1	4			Wikipathway	WP3926	3.03942	0.126963	6	4
								Wikipathway	WP4912	0.995518	-0.459848	3	0			Wikipathway	WP3527	3.03278	0.121984	6	5
								Wikipathway	WP727	0.994978	-0.460727	3	1			Wikipathway	WP3998	3.03194	0.121352	2	6
								Wikipathway	WP2509	0.994212	-0.461975	3	6			Wikipathway	WP5033	3.03136	0.120919	3	1
								Wikipathway	WP3	0.993692	-0.462824	1	3			Wikipathway	WP3879	3.02921	0.119306	4	11
								Wikipathway	WP5046	0.985857	-0.475593	5	6			Wikipathway	WP3664	3.00658	0.102335	3	3
								Wikipathway	WP4923	0.984451	-0.477885	4	2			Wikipathway	WP4399	2.99428	0.0931102	0	9
								Wikipathway	WP4842	0.984122	-0.478421	1	0			Wikipathway	WP4655	2.99372	0.0926894	10	5
								Wikipathway	WP4879	0.980682	-0.484028	9	27			Wikipathway	WP516	2.9931	0.0922249	5	4
								Wikipathway	WP2881	0.980418	-0.484458	2	10			Wikipathway	WP408	2.98786	0.0882964	3	2
								Wikipathway	WP34	0.979706	-0.485619	3	4			Wikipathway	WP4336	2.98487	0.0860581	4	21
								Wikipathway	WP4191	0.975864	-0.491881	3	10			Wikipathway	WP2113	2.98132	0.0833947	5	0
								Wikipathway	WP5044	0.973635	-0.495513	4	6			Wikipathway	WP2853	2.97734	0.0804066	8	22
								Wikipathway	WP2363	0.971416	-0.499131	3	7			Wikipathway	WP2035	2.95523	0.0638284	8	7
								Wikipathway	WP24	0.969383	-0.502443	5	0			Wikipathway	WP4961	2.94146	0.0535026	4	3
								Wikipathway	WP4357	0.963077	-0.512722	3	4			Wikipathway	WP1403	2.93485	0.0485448	7	12
								Wikipathway	WP3630	0.962937	-0.51295	3	11			Wikipathway	WP4707	2.91533	0.0339125	2	6
								Wikipathway	WP4549	0.961716	-0.514941	12	19			Wikipathway	WP4912	2.9109	0.0305904	5	0
								Wikipathway	WP4707	0.96142	-0.515423	3	3			Wikipathway	WP34	2.88839	0.0137113	1	3
								Wikipathway	WP4673	0.959055	-0.519278	7	7			Wikipathway	WP2249	2.87765	0.00565454	0	3
								Wikipathway	WP2113	0.951212	-0.53206	1	0			Wikipathway	WP2366	2.87596	0.00439051	1	2
								Wikipathway	WP5120	0.948637	-0.536258	1	2			Wikipathway	WP4971	2.86918	-0.000694737	4	0
								Wikipathway	WP706	0.945341	-0.54163	15	23			Wikipathway	WP1742	2.86807	-0.00152907	0	29
								Wikipathway	WP4399	0.942873	-0.545652	1	7			Wikipathway	WP4018	2.86413	-0.0044811	12	21
								Wikipathway	WP2355	0.93942	-0.551279	15	27			Wikipathway	WP4479	2.85897	-0.00835276	3	2
								Wikipathway	WP3413	0.935052	-0.558399	1	4			Wikipathway	WP3297	2.8587	-0.00855591	3	1
								Wikipathway	WP4241	0.931465	-0.564245	6	9			Wikipathway	WP732	2.85738	-0.00954698	3	8
								Wikipathway	WP4396	0.926671	-0.572059	17	20			Wikipathway	WP2815	2.84876	-0.0160124	4	18
								Wikipathway	WP3943	0.92424	-0.576022	3	6			Wikipathway	WP2848	2.83782	-0.0242095	8	6
								Wikipathway	WP5101	0.922177	-0.579383	1	4			Wikipathway	WP3678	2.83585	-0.025686	5	9
								Wikipathway	WP3845	0.916809	-0.588133	2	1			Wikipathway	WP3672	2.8281	-0.0315048	1	4
								Wikipathway	WP3612	0.915074	-0.59096	1	2			Wikipathway	WP3656	2.82512	-0.0337367	4	4
								Wikipathway	WP4756	0.914219	-0.592354	0	2			Wikipathway	WP391	2.81985	-0.0376878	1	2
								Wikipathway	WP5116	0.911966	-0.596025	1	0			Wikipathway	WP2533	2.81847	-0.0387241	2	1
								Wikipathway	WP4553	0.909017	-0.600832	2	4			Wikipathway	WP179	2.81442	-0.0417567	6	37
								Wikipathway	WP170	0.906933	-0.604229	1	6			Wikipathway	WP2253	2.8142	-0.0419228	0	1
								Wikipathway	WP5090	0.901483	-0.613112	1	3			Wikipathway	WP5103	2.81179	-0.0437309	3	7
								Wikipathway	WP3594	0.900389	-0.614895	10	11			Wikipathway	WP733	2.81173	-0.0437739	3	2
								Wikipathway	WP2011	0.900315	-0.615016	3	6			Wikipathway	WP2406	2.80137	-0.0515479	8	6
								Wikipathway	WP15	0.893469	-0.626174	8	3			Wikipathway	WP5102	2.7913	-0.0590967	6	4
								Wikipathway	WP4286	0.893255	-0.626523	3	9			Wikipathway	WP170	2.78745	-0.0619823	4	6
								Wikipathway	WP2371	0.890766	-0.63058	1	0			Wikipathway	WP4969	2.77724	-0.0696388	10	4
								Wikipathway	WP4906	0.89026	-0.631404	6	8			Wikipathway	WP2516	2.77498	-0.0713321	2	18
								Wikipathway	WP733	0.889225	-0.633091	3	4			Wikipathway	WP3299	2.764	-0.0795688	1	3
								Wikipathway	WP4147	0.885837	-0.638613	1	3			Wikipathway	WP4923	2.74517	-0.0936895	1	3
								Wikipathway	WP2029	0.88307	-0.643122	1	0			Wikipathway	WP2636	2.73851	-0.0986814	5	3
								Wikipathway	WP4206	0.878424	-0.650696	4	7			Wikipathway	WP4891	2.73401	-0.102055	10	8
								Wikipathway	WP558	0.87378	-0.658264	4	2			Wikipathway	WP4876	2.71895	-0.113353	4	2
								Wikipathway	WP4320	0.873544	-0.658649	1	5			Wikipathway	WP3286	2.6973	-0.129586	5	23
								Wikipathway	WP5103	0.869182	-0.665759	4	10			Wikipathway	WP4258	2.69622	-0.13039	2	19
								Wikipathway	WP4324	0.868454	-0.666945	1	0			Wikipathway	WP1425	2.66823	-0.151386	0	5
								Wikipathway	WP1991	0.862249	-0.677059	1	3			Wikipathway	WP1971	2.66781	-0.1517	6	34
								Wikipathway	WP3591	0.860317	-0.680207	3	1			Wikipathway	WP4657	2.66152	-0.156416	4	3
								Wikipathway	WP3584	0.859874	-0.68093	8	20			Wikipathway	WP4562	2.66092	-0.156866	2	2
								Wikipathway	WP2533	0.859656	-0.681285	2	1			Wikipathway	WP1591	2.65977	-0.157726	6	9
								Wikipathway	WP3679	0.857506	-0.684789	2	0			Wikipathway	WP2197	2.65758	-0.159368	5	1
								Wikipathway	WP2806	0.857256	-0.685195	3	1			Wikipathway	WP4787	2.65397	-0.162076	13	13
								Wikipathway	WP2849	0.856922	-0.68574	5	4			Wikipathway	WP477	2.65221	-0.163397	0	5
								Wikipathway	WP2911	0.855922	-0.68737	2	2			Wikipathway	WP4905	2.64907	-0.165747	1	2
								Wikipathway	WP3947	0.85396	-0.690567	2	1			Wikipathway	WP4875	2.64689	-0.167384	2	1
								Wikipathway	WP536	0.8508	-0.695718	1	1			Wikipathway	WP3869	2.64126	-0.171607	6	4
								Wikipathway	WP4545	0.848816	-0.698952	3	0			Wikipathway	WP3614	2.63289	-0.177884	6	19
								Wikipathway	WP5038	0.845143	-0.704938	3	1			Wikipathway	WP5113	2.62141	-0.186492	9	4
								Wikipathway	WP1438	0.845121	-0.704975	1	2			Wikipathway	WP4304	2.60373	-0.199748	2	3
								Wikipathway	WP322	0.844862	-0.705397	2	2			Wikipathway	WP5074	2.59981	-0.202689	4	8
								Wikipathway	WP2884	0.842196	-0.709741	6	0			Wikipathway	WP1541	2.59916	-0.203175	6	7
								Wikipathway	WP4971	0.840784	-0.712043	3	3			Wikipathway	WP2064	2.59333	-0.207551	8	14
								Wikipathway	WP3967	0.833	-0.724729	2	7			Wikipathway	WP35	2.58195	-0.216079	5	3
								Wikipathway	WP3657	0.826919	-0.734641	4	18			Wikipathway	WP2363	2.57466	-0.22155	2	4
								Wikipathway	WP3892	0.825991	-0.736154	3	3			Wikipathway	WP1545	2.55529	-0.236076	1	11
								Wikipathway	WP531	0.825468	-0.737005	0	2			Wikipathway	WP4788	2.55335	-0.237529	1	4
								Wikipathway	WP2023	0.8245	-0.738584	3	3			Wikipathway	WP2858	2.55281	-0.237932	4	10
								Wikipathway	WP3942	0.823308	-0.740527	2	0			Wikipathway	WP3890	2.53602	-0.25052	3	3
								Wikipathway	WP186	0.819304	-0.747052	0	1			Wikipathway	WP4186	2.52661	-0.257577	5	20
								Wikipathway	WP4657	0.818462	-0.748424	5	4			Wikipathway	WP4861	2.52595	-0.258073	2	2
								Wikipathway	WP2876	0.814942	-0.754161	2	0			Wikipathway	WP4919	2.51133	-0.269034	6	12
								Wikipathway	WP2878	0.813399	-0.756677	2	7			Wikipathway	WP2513	2.5025	-0.27566	4	0
								Wikipathway	WP268	0.812712	-0.757797	1	4			Wikipathway	WP1992	2.48998	-0.285045	1	2
								Wikipathway	WP4204	0.812153	-0.758707	1	5			Wikipathway	WP4673	2.47923	-0.293105	6	5
								Wikipathway	WP4946	0.811983	-0.758985	1	6			Wikipathway	WP383	2.45202	-0.313513	1	1
								Wikipathway	WP2895	0.80733	-0.766568	1	1			Wikipathway	WP3876	2.44581	-0.318169	2	4
								Wikipathway	WP3298	0.804708	-0.770842	6	6			Wikipathway	WP4823	2.43384	-0.327148	5	8
								Wikipathway	WP391	0.803633	-0.772594	1	2			Wikipathway	WP4884	2.42639	-0.332729	2	0
								Wikipathway	WP2875	0.79917	-0.779869	2	3			Wikipathway	WP1438	2.41304	-0.342742	0	2
								Wikipathway	WP5049	0.793367	-0.789327	1	13			Wikipathway	WP4842	2.40073	-0.351973	2	1
								Wikipathway	WP1425	0.792163	-0.791289	1	9			Wikipathway	WP3655	2.39714	-0.354665	1	1
								Wikipathway	WP4753	0.79053	-0.79395	0	1			Wikipathway	WP4900	2.39703	-0.354747	5	0
								Wikipathway	WP477	0.789616	-0.79544	0	5			Wikipathway	WP4844	2.3784	-0.368719	4	20
								Wikipathway	WP4863	0.788266	-0.79764	3	0			Wikipathway	WP707	2.36804	-0.376483	1	38
								Wikipathway	WP3613	0.787316	-0.799189	0	3			Wikipathway	WP2881	2.35998	-0.382531	1	10
								Wikipathway	WP554	0.786928	-0.799821	4	0			Wikipathway	WP3938	2.34876	-0.390945	0	2
								Wikipathway	WP4656	0.784782	-0.803319	1	5			Wikipathway	WP4549	2.34676	-0.392443	10	13
								Wikipathway	WP4760	0.783117	-0.806032	2	0			Wikipathway	WP4758	2.32561	-0.408303	1	2
								Wikipathway	WP4313	0.782733	-0.806659	3	4			Wikipathway	WP4577	2.32482	-0.408898	1	2
								Wikipathway	WP4905	0.781651	-0.808422	3	1			Wikipathway	WP4211	2.30816	-0.421386	3	1
								Wikipathway	WP5065	0.779603	-0.81176	2	3			Wikipathway	WP5120	2.30645	-0.42267	1	4
								Wikipathway	WP12	0.777552	-0.815103	0	2			Wikipathway	WP3413	2.30328	-0.425047	3	4
								Wikipathway	WP3527	0.77752	-0.815155	4	4			Wikipathway	WP268	2.30092	-0.426816	4	5
								Wikipathway	WP1946	0.777089	-0.815858	1	3			Wikipathway	WP2855	2.29062	-0.43454	2	3
								Wikipathway	WP3593	0.776814	-0.816306	1	3			Wikipathway	WP3593	2.28246	-0.440658	3	2
								Wikipathway	WP3965	0.775214	-0.818913	2	6			Wikipathway	WP5044	2.28091	-0.44182	3	9
								Wikipathway	WP4352	0.773252	-0.822112	3	6			Wikipathway	WP4879	2.27251	-0.44812	9	29
								Wikipathway	WP53	0.770486	-0.82662	0	7			Wikipathway	WP4320	2.26489	-0.453831	1	4
								Wikipathway	WP5114	0.769305	-0.828544	0	3			Wikipathway	WP3878	2.26097	-0.456775	2	8
								Wikipathway	WP2525	0.766259	-0.833509	0	5			Wikipathway	WP1530	2.259	-0.458248	1	35
								Wikipathway	WP3297	0.759389	-0.844706	2	1			Wikipathway	WP4537	2.23888	-0.473336	1	1
								Wikipathway	WP299	0.758148	-0.846729	1	0			Wikipathway	WP4389	2.23819	-0.473858	2	3
								Wikipathway	WP2456	0.757256	-0.848183	2	2			Wikipathway	WP3971	2.22592	-0.483059	4	2
								Wikipathway	WP466	0.756817	-0.848897	0	2			Wikipathway	WP1982	2.18504	-0.513709	7	17
								Wikipathway	WP4312	0.756688	-0.849108	1	2			Wikipathway	WP706	2.14699	-0.542245	18	24
								Wikipathway	WP5050	0.752551	-0.855852	1	0			Wikipathway	WP4284	2.13836	-0.548716	0	2
								Wikipathway	WP4284	0.751089	-0.858235	0	1			Wikipathway	WP2380	2.13578	-0.550651	27	32
								Wikipathway	WP4148	0.748243	-0.862873	1	0			Wikipathway	WP4906	2.1313	-0.554007	6	8
								Wikipathway	WP5117	0.74787	-0.863481	0	3			Wikipathway	WP5065	2.1306	-0.554533	2	4
								Wikipathway	WP4721	0.745033	-0.868105	3	0			Wikipathway	WP4299	2.12658	-0.55755	0	1
								Wikipathway	WP4718	0.740361	-0.875718	0	5			Wikipathway	WP4156	2.11725	-0.564543	0	1
								Wikipathway	WP4786	0.737906	-0.879721	0	2			Wikipathway	WP3657	2.11228	-0.568271	3	18
								Wikipathway	WP167	0.737007	-0.881185	3	2			Wikipathway	WP2029	2.09722	-0.579562	1	0
								Wikipathway	WP5110	0.732051	-0.889264	1	1			Wikipathway	WP2895	2.09555	-0.580819	0	1
								Wikipathway	WP5052	0.731204	-0.890643	0	2			Wikipathway	WP2359	2.06923	-0.600556	2	2
								Wikipathway	WP716	0.73057	-0.891676	1	0			Wikipathway	WP3612	2.05433	-0.611729	2	3
								Wikipathway	WP98	0.729184	-0.893936	5	1			Wikipathway	WP2355	2.0432	-0.620069	20	30
								Wikipathway	WP4290	0.725724	-0.899575	1	6			Wikipathway	WP4206	2.03694	-0.62477	3	8
								Wikipathway	WP4904	0.72466	-0.901309	2	5			Wikipathway	WP98	2.01167	-0.643719	4	3
								Wikipathway	WP3934	0.723367	-0.903417	1	1			Wikipathway	WP45	2.00514	-0.648614	1	33
								Wikipathway	WP2854	0.722705	-0.904495	0	3			Wikipathway	WP554	1.99776	-0.654145	5	0
								Wikipathway	WP5066	0.721664	-0.906193	2	2			Wikipathway	WP3965	1.97801	-0.668953	3	5
								Wikipathway	WP4830	0.720445	-0.90818	2	3			Wikipathway	WP5117	1.93995	-0.697499	0	4
								Wikipathway	WP5089	0.717863	-0.912388	3	0			Wikipathway	WP5053	1.9355	-0.700833	2	7
								Wikipathway	WP4629	0.716588	-0.914465	1	6			Wikipathway	WP536	1.92606	-0.707915	4	2
								Wikipathway	WP3944	0.715702	-0.915911	1	1			Wikipathway	WP2943	1.91149	-0.718835	0	2
								Wikipathway	WP5085	0.712244	-0.921546	0	9			Wikipathway	WP4721	1.90302	-0.725191	6	0
								Wikipathway	WP3299	0.708254	-0.928049	3	5			Wikipathway	WP3888	1.89765	-0.729215	42	40
								Wikipathway	WP3601	0.70673	-0.930532	1	0			Wikipathway	WP4269	1.89716	-0.729583	1	0
								Wikipathway	WP4752	0.704756	-0.93375	1	2			Wikipathway	WP4321	1.87058	-0.749513	5	7
								Wikipathway	WP5118	0.703169	-0.936337	0	1			Wikipathway	WP3959	1.85948	-0.757841	1	13
								Wikipathway	WP4785	0.700471	-0.940735	0	1			Wikipathway	WP2916	1.85916	-0.758077	0	4
								Wikipathway	WP4725	0.695833	-0.948294	1	6			Wikipathway	WP4545	1.85792	-0.759012	3	0
								Wikipathway	WP4698	0.692738	-0.953339	1	1			Wikipathway	WP2878	1.85644	-0.760118	1	6
								Wikipathway	WP4726	0.688257	-0.960642	1	5			Wikipathway	WP3944	1.84329	-0.769978	1	1
								Wikipathway	WP272	0.687496	-0.961883	2	2			Wikipathway	WP4932	1.82956	-0.780274	3	9
								Wikipathway	WP3674	0.687114	-0.962504	1	1			Wikipathway	WP4830	1.82123	-0.786518	2	2
								Wikipathway	WP534	0.686994	-0.9627	1	2			Wikipathway	WP4016	1.81592	-0.790504	0	9
								Wikipathway	WP2874	0.686769	-0.963066	0	1			Wikipathway	WP2436	1.81251	-0.793061	2	0
								Wikipathway	WP4022	0.685211	-0.965607	0	3			Wikipathway	WP15	1.80813	-0.796345	11	4
								Wikipathway	WP3645	0.684397	-0.966933	2	1			Wikipathway	WP3947	1.78034	-0.81718	2	1
								Wikipathway	WP3644	0.682428	-0.970143	2	1			Wikipathway	WP3845	1.77928	-0.817979	3	0
								Wikipathway	WP1422	0.678392	-0.97672	1	4			Wikipathway	WP2882	1.7721	-0.82336	19	17
								Wikipathway	WP4211	0.677882	-0.977551	1	1			Wikipathway	WP1981	1.76686	-0.827292	0	1
								Wikipathway	WP3945	0.673439	-0.984794	1	0			Wikipathway	WP4719	1.76632	-0.827696	5	0
								Wikipathway	WP241	0.672993	-0.985519	0	3			Wikipathway	WP558	1.75203	-0.838408	4	1
								Wikipathway	WP4522	0.670178	-0.990107	1	1			Wikipathway	WP5038	1.73262	-0.85297	4	1
								Wikipathway	WP430	0.664425	-0.999485	1	0			Wikipathway	WP2371	1.7325	-0.853055	1	0
								Wikipathway	WP4861	0.661363	-1.00448	1	1			Wikipathway	WP4863	1.72947	-0.855327	1	0
								Wikipathway	WP4586	0.660732	-1.0055	3	1			Wikipathway	WP1531	1.72887	-0.855777	2	0
								Wikipathway	WP5033	0.649651	-1.02356	0	1			Wikipathway	WP4147	1.72544	-0.858348	3	2
								Wikipathway	WP4142	0.649173	-1.02434	1	1			Wikipathway	WP4204	1.69682	-0.879814	1	7
								Wikipathway	WP500	0.646062	-1.02941	1	2			Wikipathway	WP1533	1.6928	-0.882824	9	5
								Wikipathway	WP1455	0.645232	-1.03077	1	2			Wikipathway	WP4785	1.69141	-0.883867	1	1
								Wikipathway	WP4900	0.643981	-1.03281	1	0			Wikipathway	WP5030	1.68843	-0.886106	0	1
								Wikipathway	WP4803	0.635036	-1.04739	0	3			Wikipathway	WP176	1.68748	-0.886818	10	8
								Wikipathway	WP107	0.629232	-1.05684	1	6			Wikipathway	WP4756	1.67117	-0.899046	2	0
								Wikipathway	WP4537	0.621697	-1.06913	2	1			Wikipathway	WP4146	1.67076	-0.899353	1	0
								Wikipathway	WP2359	0.619299	-1.07303	0	3			Wikipathway	WP4397	1.66645	-0.902583	1	0
								Wikipathway	WP3596	0.614186	-1.08137	1	2			Wikipathway	WP4942	1.66581	-0.903063	1	0
								Wikipathway	WP1992	0.611403	-1.0859	2	2			Wikipathway	WP4148	1.66451	-0.904037	1	0
								Wikipathway	WP4719	0.611133	-1.08634	1	0			Wikipathway	WP2361	1.6629	-0.905245	1	1
								Wikipathway	WP4533	0.610557	-1.08728	0	1			Wikipathway	WP716	1.64497	-0.918694	4	0
								Wikipathway	WP2916	0.609742	-1.08861	0	4			Wikipathway	WP500	1.64193	-0.920971	1	4
								Wikipathway	WP2942	0.60635	-1.09414	0	1			Wikipathway	WP4240	1.64061	-0.921962	0	3
								Wikipathway	WP58	0.600846	-1.10311	1	0			Wikipathway	WP183	1.62964	-0.93019	1	0
								Wikipathway	WP1601	0.598596	-1.10678	0	3			Wikipathway	WP2446	1.62767	-0.931661	1	34
								Wikipathway	WP357	0.593504	-1.11508	0	2			Wikipathway	WP5116	1.62478	-0.933831	1	0
								Wikipathway	WP247	0.59277	-1.11627	2	0			Wikipathway	WP2854	1.62061	-0.936963	2	3
								Wikipathway	WP4720	0.592169	-1.11725	1	1			Wikipathway	WP4191	1.58685	-0.962278	3	10
								Wikipathway	WP4724	0.592079	-1.1174	0	4			Wikipathway	WP3679	1.57659	-0.96997	1	1
								Wikipathway	WP3940	0.587736	-1.12448	0	1			Wikipathway	WP5052	1.56869	-0.975894	0	1
								Wikipathway	WP2889	0.586213	-1.12696	1	2			Wikipathway	WP4288	1.56857	-0.975982	0	2
								Wikipathway	WP3996	0.583894	-1.13074	1	0			Wikipathway	WP2267	1.56712	-0.977071	0	1
								Wikipathway	WP2267	0.580215	-1.13674	0	1			Wikipathway	WP5049	1.56424	-0.979226	0	6
								Wikipathway	WP111	0.577676	-1.14087	1	2			Wikipathway	WP661	1.55457	-0.98648	0	1
								Wikipathway	WP4210	0.57725	-1.14157	0	1			Wikipathway	WP3674	1.5414	-0.996353	1	1
								Wikipathway	WP2943	0.576921	-1.1421	1	1			Wikipathway	WP5066	1.53852	-0.998518	0	1
								Wikipathway	WP117	0.57626	-1.14318	2	0			Wikipathway	WP4222	1.53231	-1.00317	1	0
								Wikipathway	WP43	0.575699	-1.1441	0	1			Wikipathway	WP247	1.51978	-1.01257	2	0
								Wikipathway	WP4532	0.574503	-1.14604	0	1			Wikipathway	WP3300	1.51968	-1.01265	1	0
								Wikipathway	WP4504	0.572814	-1.1488	0	1			Wikipathway	WP4698	1.50103	-1.02663	1	0
								Wikipathway	WP4536	0.566228	-1.15953	0	1			Wikipathway	WP2456	1.48659	-1.03745	2	1
								Wikipathway	WP4240	0.563173	-1.16451	0	3			Wikipathway	WP4249	1.48636	-1.03763	2	7
								Wikipathway	WP4927	0.560778	-1.16842	0	1			Wikipathway	WP2942	1.48131	-1.04142	0	2
								Wikipathway	WP3580	0.559494	-1.17051	0	1			Wikipathway	WP4342	1.4767	-1.04488	1	0
								Wikipathway	WP4688	0.558844	-1.17157	0	1			Wikipathway	WP5119	1.4655	-1.05327	0	2
								Wikipathway	WP5027	0.55706	-1.17447	0	3			Wikipathway	WP2542	1.46433	-1.05415	0	1
								Wikipathway	WP4846	0.551525	-1.1835	1	0			Wikipathway	WP531	1.4543	-1.06167	0	3
								Wikipathway	WP383	0.551378	-1.18374	1	1			Wikipathway	WP3630	1.45427	-1.06169	2	9
								Wikipathway	WP136	0.548279	-1.18879	1	0			Wikipathway	WP167	1.44457	-1.06897	5	1
								Wikipathway	WP134	0.544406	-1.1951	0	1			Wikipathway	WP2884	1.44178	-1.07106	4	0
								Wikipathway	WP4966	0.537117	-1.20698	0	1			Wikipathway	WP5089	1.43671	-1.07486	3	0
								Wikipathway	WP183	0.536726	-1.20762	0	2			Wikipathway	WP4966	1.43109	-1.07907	0	1
								Wikipathway	WP2369	0.536503	-1.20798	0	1			Wikipathway	WP4656	1.42905	-1.0806	2	3
								Wikipathway	WP80	0.535604	-1.20945	1	0			Wikipathway	WP2889	1.42872	-1.08085	1	2
								Wikipathway	WP3595	0.533609	-1.2127	1	2			Wikipathway	WP4396	1.42588	-1.08298	20	20
								Wikipathway	WP2361	0.528216	-1.22149	0	1			Wikipathway	WP3958	1.42364	-1.08466	1	0
								Wikipathway	WP47	0.528	-1.22184	0	2			Wikipathway	WP80	1.39402	-1.10687	3	0
								Wikipathway	WP411	0.526466	-1.22434	1	7			Wikipathway	WP4313	1.39323	-1.10746	1	3
								Wikipathway	WP368	0.52526	-1.22631	0	1			Wikipathway	WP3591	1.39257	-1.10796	5	1
								Wikipathway	WP4317	0.51949	-1.23571	0	1			Wikipathway	WP5085	1.39188	-1.10848	2	8
								Wikipathway	WP692	0.518805	-1.23683	0	1			Wikipathway	WP2011	1.37346	-1.12229	2	3
								Wikipathway	WP465	0.516777	-1.24013	1	0			Wikipathway	WP2879	1.35417	-1.13675	1	0
								Wikipathway	WP3938	0.515674	-1.24193	0	2			Wikipathway	WP4629	1.35372	-1.1371	1	4
								Wikipathway	WP2805	0.514043	-1.24459	0	1			Wikipathway	WP4946	1.35333	-1.13739	1	6
								Wikipathway	WP2338	0.514043	-1.24459	0	1			Wikipathway	WP4883	1.35035	-1.13962	1	0
								Wikipathway	WP4947	0.513017	-1.24626	1	0			Wikipathway	WP4352	1.3478	-1.14153	3	6
								Wikipathway	WP5031	0.511551	-1.24865	0	1			Wikipathway	WP3584	1.34398	-1.14439	5	16
								Wikipathway	WP4742	0.511179	-1.24925	1	1			Wikipathway	WP117	1.33216	-1.15326	4	0
								Wikipathway	WP410	0.503536	-1.26171	1	4			Wikipathway	WP5046	1.31679	-1.16478	6	7
								Wikipathway	WP4942	0.494009	-1.27724	1	0			Wikipathway	WP5118	1.31304	-1.1676	0	2
								Wikipathway	WP4917	0.490846	-1.28239	1	0			Wikipathway	WP3594	1.31	-1.16987	15	7
								Wikipathway	WP623	0.487443	-1.28794	1	1			Wikipathway	WP466	1.30842	-1.17106	0	3
								Wikipathway	WP3924	0.486878	-1.28886	1	0			Wikipathway	WP2875	1.3061	-1.1728	1	4
								Wikipathway	WP405	0.481688	-1.29732	0	1			Wikipathway	WP2369	1.30591	-1.17294	0	1
								Wikipathway	WP3300	0.476674	-1.30549	0	1			Wikipathway	WP4814	1.29945	-1.17778	1	0
								Wikipathway	WP3585	0.474362	-1.30926	0	6			Wikipathway	WP4799	1.29071	-1.18434	1	0
								Wikipathway	WP4271	0.467615	-1.32026	0	1			Wikipathway	WP186	1.28902	-1.18561	0	1
								Wikipathway	WP4921	0.454176	-1.34216	0	1			Wikipathway	WP3930	1.28384	-1.18949	1	0
								Wikipathway	WP4856	0.445433	-1.35641	1	0			Wikipathway	WP143	1.28375	-1.18956	0	1
								Wikipathway	WP334	0.44363	-1.35935	0	2			Wikipathway	WP5076	1.27911	-1.19304	1	0
								Wikipathway	WP4157	0.441468	-1.36288	0	1			Wikipathway	WP3298	1.27291	-1.19769	5	5
								Wikipathway	WP4224	0.422125	-1.3944	0	3			Wikipathway	WP2525	1.26899	-1.20063	0	5
								Wikipathway	WP4792	0.415275	-1.40557	0	2			Wikipathway	WP4586	1.26574	-1.20307	2	1
								Wikipathway	WP4722	0.404206	-1.42361	0	1			Wikipathway	WP1589	1.25914	-1.20801	1	0
																Wikipathway	WP1946	1.23999	-1.22238	1	2
																Wikipathway	WP1602	1.22738	-1.23183	1	0
																Wikipathway	WP2874	1.21155	-1.2437	1	1
																Wikipathway	WP5121	1.21032	-1.24462	3	12
																Wikipathway	WP3940	1.20993	-1.24492	1	1
																Wikipathway	WP26	1.20979	-1.24502	4	6
																Wikipathway	WP5110	1.20504	-1.24858	1	2
																Wikipathway	WP3942	1.20278	-1.25028	4	0
																Wikipathway	WP2876	1.20162	-1.25115	1	0
																Wikipathway	WP4718	1.17662	-1.26989	0	4
																Wikipathway	WP272	1.17512	-1.27101	0	3
																Wikipathway	WP368	1.17188	-1.27345	0	1
																Wikipathway	WP3891	1.16865	-1.27587	1	0
																Wikipathway	WP5114	1.15961	-1.28265	0	2
																Wikipathway	WP4917	1.12933	-1.30536	1	0
																Wikipathway	WP4742	1.10768	-1.32159	1	0
																Wikipathway	WP4400	1.1019	-1.32592	1	0
																Wikipathway	WP3601	1.1008	-1.32675	0	1
																Wikipathway	WP47	1.09684	-1.32972	0	1
																Wikipathway	WP58	1.0967	-1.32982	1	0
																Wikipathway	WP405	1.08108	-1.34154	0	2
																Wikipathway	WP3996	1.07133	-1.34885	2	0
																Wikipathway	WP4753	1.07128	-1.34889	0	1
																Wikipathway	WP134	1.05885	-1.35821	0	2
																Wikipathway	WP4752	1.05577	-1.36051	1	1
																Wikipathway	WP430	1.05229	-1.36312	1	0
																Wikipathway	WP4522	1.05143	-1.36377	1	0
																Wikipathway	WP534	1.0458	-1.36799	1	0
																Wikipathway	WP5111	1.03547	-1.37574	1	0
																Wikipathway	WP100	1.02781	-1.38148	1	0
																Wikipathway	WP1941	1.01774	-1.38903	1	0
																Wikipathway	WP5108	1.01313	-1.39249	1	0
																Wikipathway	WP2491	1.00871	-1.39581	0	1
																Wikipathway	WP136	1.00515	-1.39847	1	0
																Wikipathway	WP1495	1.00363	-1.39962	0	1
																Wikipathway	WP5112	0.998993	-1.40309	1	0
																Wikipathway	WP325	0.990368	-1.40956	0	2
																Wikipathway	WP3595	0.987279	-1.41187	0	2
																Wikipathway	WP702	0.986794	-1.41224	2	0
																Wikipathway	WP334	0.970157	-1.42471	1	2
																Wikipathway	WP4922	0.957882	-1.43392	0	2
																Wikipathway	WP4927	0.957737	-1.43403	0	2
																Wikipathway	WP692	0.949639	-1.4401	0	1
																Wikipathway	WP697	0.937231	-1.4494	1	0
																Wikipathway	WP107	0.913516	-1.46719	0	6
																Wikipathway	WP3925	0.908396	-1.47103	0	1
																Wikipathway	WP1601	0.884155	-1.4892	0	2
																Wikipathway	WP496	0.874803	-1.49622	1	0
																Wikipathway	WP410	0.860377	-1.50703	0	8
																Wikipathway	WP690	0.850925	-1.51412	1	0
																Wikipathway	WP4688	0.843764	-1.51949	0	1
																Wikipathway	WP2333	0.838547	-1.5234	0	1
																Wikipathway	WP3645	0.833368	-1.52729	2	1
																Wikipathway	WP4724	0.824739	-1.53376	0	2
																Wikipathway	WP699	0.822938	-1.53511	1	0
																Wikipathway	WP4022	0.81547	-1.54071	0	10
																Wikipathway	WP3644	0.813772	-1.54198	2	1
																Wikipathway	WP4584	0.76834	-1.57605	0	1
																Wikipathway	WP4803	0.764887	-1.57864	0	1
																Wikipathway	WP4723	0.759558	-1.58263	1	0
																Wikipathway	WP411	0.75536	-1.58578	0	8
																Wikipathway	WP5027	0.750762	-1.58923	0	2
																Wikipathway	WP241	0.746202	-1.59265	0	4
																Wikipathway	WP5061	0.723913	-1.60936	1	0
																Wikipathway	WP4536	0.711009	-1.61904	1	0
																Wikipathway	WP3585	0.709257	-1.62035	0	4
																Wikipathway	WP2857	0.683713	-1.63951	8	23
																Wikipathway	WP4157	0.674916	-1.64611	0	1
																Wikipathway	WP4725	0.66878	-1.65071	0	6
																Wikipathway	WP4726	0.66878	-1.65071	0	6
																Wikipathway	WP4210	0.663119	-1.65495	0	1
																Wikipathway	WP1422	0.621809	-1.68593	0	4
																Wikipathway	WP4324	0.619142	-1.68793	0	2
																Wikipathway	WP111	0.612881	-1.69262	0	3
																Wikipathway	WP623	0.609908	-1.69485	0	2
																Wikipathway	WP4290	0.602613	-1.70032	1	2
																Wikipathway	WP4224	0.58128	-1.71632	0	1
																Wikipathway	WP4784	0.542652	-1.74529	0	2
																Wikipathway	WP4519	0.541276	-1.74632	0	1
