# Supplementary material for: Multiplex-Heterogeneous Network-Based Capturing Potential SNP “Switches” of Pathways Associating With Diverse Disease Characteristics of Asthma
Source: Front Cell Dev Biol. 2021 Dec 14;9:744932. doi: 10.3389/fcell.2021.744932 (PMC8712737; doi:10.3389/fcell.2021.744932)
Supplement: Supplementary file 6 [file Table4.XLSX]

## Sheet: Sheet1
diseaseCharacteristics	PathwayID	PathwayName	RS	miRNA	miRNAName	Gene	GeneName	GeneType	UTR3SNPs	miRSeedSNPs	pripreSNPs	lncRNASNPs	lncRNASNPsStructure
hyperreponsiveness	hsa04657	/IL-17 signaling pathway - Homo sapiens (human)/	8.03849	MIMAT0000076	hsa-miR-21-5p	3627	CXCL10	protein-coding	rs1312504378/rs572732596		rs1220507102/rs1377260723/rs375409923/rs746383582/rs749388493/rs755966556
hyperreponsiveness	hsa04657	/IL-17 signaling pathway - Homo sapiens (human)/	8.03849	MIMAT0000076	hsa-miR-21-5p	3553	IL1B	protein-coding			rs1220507102/rs1377260723/rs375409923/rs746383582/rs749388493/rs755966556
hyperreponsiveness	hsa04657	/IL-17 signaling pathway - Homo sapiens (human)/	8.03849	MIMAT0000076	hsa-miR-21-5p	60674	GAS5	lncRNA			rs1220507102/rs1377260723/rs375409923/rs746383582/rs749388493/rs755966556
hyperreponsiveness	R-HSA-6785807	/Interleukin-4 and Interleukin-13 signaling/	8.62674	MIMAT0000076	hsa-miR-21-5p	3091	HIF1A	protein-coding			rs1220507102/rs1377260723/rs375409923/rs746383582/rs749388493/rs755966556
hyperreponsiveness	R-HSA-6785807	/Interleukin-4 and Interleukin-13 signaling/	8.62674	MIMAT0000076	hsa-miR-21-5p	3553	IL1B	protein-coding			rs1220507102/rs1377260723/rs375409923/rs746383582/rs749388493/rs755966556
hyperreponsiveness	R-HSA-6785807	/Interleukin-4 and Interleukin-13 signaling/	8.62674	MIMAT0000076	hsa-miR-21-5p	7040	TGFB1	protein-coding			rs1220507102/rs1377260723/rs375409923/rs746383582/rs749388493/rs755966556
hyperreponsiveness	R-HSA-6785807	/Interleukin-4 and Interleukin-13 signaling/	8.62674	MIMAT0000076	hsa-miR-21-5p	60674	GAS5	lncRNA			rs1220507102/rs1377260723/rs375409923/rs746383582/rs749388493/rs755966556
hyperreponsiveness	R-HSA-8985947	/Interleukin-9 signaling/	6.04789
inflammation	R-HSA-6785807	/Interleukin-4 and Interleukin-13 signaling/	9.20298	MIMAT0000256	hsa-miR-181a	3552	IL1A	protein-coding	rs1224064037/rs1195498571/rs940623795/rs561566914	rs757530482	rs1231666126/rs1239762826/rs370949056/rs372899028/rs377163293/rs746588324/rs747452743/rs762002147/rs762292352/rs771361103/rs774741848/rs775754940/rs777252161/rs1192207960/rs1299386502/rs1306130746/rs1333913673/rs1354655531/rs1369918252/rs1465381958/rs368321988/rs565169716/rs750962040/rs753241925/rs757884729/rs762520182/rs765859717/rs768055095/rs772823559/rs970761898
inflammation	R-HSA-6785807	/Interleukin-4 and Interleukin-13 signaling/	9.20298	MIMAT0000256	hsa-miR-181a	6774	STAT3	protein-coding	rs1347421649		rs1231666126/rs1239762826/rs370949056/rs372899028/rs377163293/rs746588324/rs747452743/rs762002147/rs762292352/rs771361103/rs774741848/rs775754940/rs777252161/rs1192207960/rs1299386502/rs1306130746/rs1333913673/rs1354655531/rs1369918252/rs1465381958/rs368321988/rs565169716/rs750962040/rs753241925/rs757884729/rs762520182/rs765859717/rs768055095/rs772823559/rs970761898
inflammation	R-HSA-6785807	/Interleukin-4 and Interleukin-13 signaling/	9.20298	MIMAT0000256	hsa-miR-181a	6367	CCL22	protein-coding	rs1350166220/rs1372870489	rs757530482	rs1231666126/rs1239762826/rs370949056/rs372899028/rs377163293/rs746588324/rs747452743/rs762002147/rs762292352/rs771361103/rs774741848/rs775754940/rs777252161/rs1192207960/rs1299386502/rs1306130746/rs1333913673/rs1354655531/rs1369918252/rs1465381958/rs368321988/rs565169716/rs750962040/rs753241925/rs757884729/rs762520182/rs765859717/rs768055095/rs772823559/rs970761898
inflammation	R-HSA-6785807	/Interleukin-4 and Interleukin-13 signaling/	9.20298	MIMAT0000256	hsa-miR-181a	7422	VEGFA	protein-coding	rs1226146309/rs936930305/rs1315522300	rs757530482	rs1231666126/rs1239762826/rs370949056/rs372899028/rs377163293/rs746588324/rs747452743/rs762002147/rs762292352/rs771361103/rs774741848/rs775754940/rs777252161/rs1192207960/rs1299386502/rs1306130746/rs1333913673/rs1354655531/rs1369918252/rs1465381958/rs368321988/rs565169716/rs750962040/rs753241925/rs757884729/rs762520182/rs765859717/rs768055095/rs772823559/rs970761898
inflammation	R-HSA-6785807	/Interleukin-4 and Interleukin-13 signaling/	9.20298	MIMAT0000256	hsa-miR-181a	7412	VCAM1	protein-coding	rs41287272	rs757530482	rs1231666126/rs1239762826/rs370949056/rs372899028/rs377163293/rs746588324/rs747452743/rs762002147/rs762292352/rs771361103/rs774741848/rs775754940/rs777252161/rs1192207960/rs1299386502/rs1306130746/rs1333913673/rs1354655531/rs1369918252/rs1465381958/rs368321988/rs565169716/rs750962040/rs753241925/rs757884729/rs762520182/rs765859717/rs768055095/rs772823559/rs970761898
inflammation	R-HSA-6785807	/Interleukin-4 and Interleukin-13 signaling/	9.20298	MIMAT0000256	hsa-miR-181a	5743	PTGS2	protein-coding	rs891937164/rs1010193427/rs956311365/rs993519819		rs1231666126/rs1239762826/rs370949056/rs372899028/rs377163293/rs746588324/rs747452743/rs762002147/rs762292352/rs771361103/rs774741848/rs775754940/rs777252161/rs1192207960/rs1299386502/rs1306130746/rs1333913673/rs1354655531/rs1369918252/rs1465381958/rs368321988/rs565169716/rs750962040/rs753241925/rs757884729/rs762520182/rs765859717/rs768055095/rs772823559/rs970761898
inflammation	R-HSA-6785807	/Interleukin-4 and Interleukin-13 signaling/	9.20298	MIMAT0000256	hsa-miR-181a	55384	MEG3	lncRNA			rs1231666126/rs1239762826/rs370949056/rs372899028/rs377163293/rs746588324/rs747452743/rs762002147/rs762292352/rs771361103/rs774741848/rs775754940/rs777252161/rs1192207960/rs1299386502/rs1306130746/rs1333913673/rs1354655531/rs1369918252/rs1465381958/rs368321988/rs565169716/rs750962040/rs753241925/rs757884729/rs762520182/rs765859717/rs768055095/rs772823559/rs970761898
inflammation	R-HSA-6785807	/Interleukin-4 and Interleukin-13 signaling/	9.20298	MIMAT0000070	hsa-miR-17	6774	STAT3	protein-coding	rs998394512/rs1480784574/rs1299790750		rs1202287938/rs1279547337/rs1429979218/rs371185425/rs554398221/rs768375965/rs769790970/rs781315035/rs964284198
inflammation	R-HSA-6785807	/Interleukin-4 and Interleukin-13 signaling/	9.20298	MIMAT0000070	hsa-miR-17	6097	RORC	protein-coding	rs1460727161		rs1202287938/rs1279547337/rs1429979218/rs371185425/rs554398221/rs768375965/rs769790970/rs781315035/rs964284198
inflammation	R-HSA-6785807	/Interleukin-4 and Interleukin-13 signaling/	9.20298	MIMAT0000070	hsa-miR-17	207	AKT1	protein-coding			rs1202287938/rs1279547337/rs1429979218/rs371185425/rs554398221/rs768375965/rs769790970/rs781315035/rs964284198
inflammation	R-HSA-6785807	/Interleukin-4 and Interleukin-13 signaling/	9.20298	MIMAT0000070	hsa-miR-17	7422	VEGFA	protein-coding	rs1353903332/rs1377053612		rs1202287938/rs1279547337/rs1429979218/rs371185425/rs554398221/rs768375965/rs769790970/rs781315035/rs964284198
inflammation	R-HSA-6785807	/Interleukin-4 and Interleukin-13 signaling/	9.20298	MIMAT0000070	hsa-miR-17	3716	JAK1	protein-coding			rs1202287938/rs1279547337/rs1429979218/rs371185425/rs554398221/rs768375965/rs769790970/rs781315035/rs964284198
inflammation	R-HSA-6785807	/Interleukin-4 and Interleukin-13 signaling/	9.20298	MIMAT0000070	hsa-miR-17	4313	MMP2	protein-coding	rs765405697		rs1202287938/rs1279547337/rs1429979218/rs371185425/rs554398221/rs768375965/rs769790970/rs781315035/rs964284198
inflammation	R-HSA-6785807	/Interleukin-4 and Interleukin-13 signaling/	9.20298	MIMAT0000070	hsa-miR-17	3091	HIF1A	protein-coding	rs573160553/rs926396778/rs1308063073		rs1202287938/rs1279547337/rs1429979218/rs371185425/rs554398221/rs768375965/rs769790970/rs781315035/rs964284198
inflammation	R-HSA-6785807	/Interleukin-4 and Interleukin-13 signaling/	9.20298	MIMAT0000070	hsa-miR-17	7040	TGFB1	protein-coding			rs1202287938/rs1279547337/rs1429979218/rs371185425/rs554398221/rs768375965/rs769790970/rs781315035/rs964284198
inflammation	R-HSA-6785807	/Interleukin-4 and Interleukin-13 signaling/	9.20298	MIMAT0000070	hsa-miR-17	7124	TNF	protein-coding			rs1202287938/rs1279547337/rs1429979218/rs371185425/rs554398221/rs768375965/rs769790970/rs781315035/rs964284198
inflammation	R-HSA-6785807	/Interleukin-4 and Interleukin-13 signaling/	9.20298	MIMAT0000070	hsa-miR-17	3383	ICAM1	protein-coding			rs1202287938/rs1279547337/rs1429979218/rs371185425/rs554398221/rs768375965/rs769790970/rs781315035/rs964284198
inflammation	R-HSA-6785807	/Interleukin-4 and Interleukin-13 signaling/	9.20298	MIMAT0000070	hsa-miR-17	55384	MEG3	lncRNA			rs1202287938/rs1279547337/rs1429979218/rs371185425/rs554398221/rs768375965/rs769790970/rs781315035/rs964284198
inflammation	R-HSA-6785807	/Interleukin-4 and Interleukin-13 signaling/	9.20298	MIMAT0000257	hsa-miR-181b-5p	3552	IL1A	protein-coding	rs561566914/rs1224064037/rs940623795/rs1195498571		rs1033980725/rs1170643583/rs1421493211/rs1437208366/rs1454997515/rs1461615722/rs200492369/rs536070800/rs759949177/rs761148475/rs766930370/rs768131993/rs771604208/rs774068670/rs779969930/rs994481617/rs1021938856/rs1032259177/rs1166613927/rs1215531255/rs1373715599/rs1403585456/rs369088591/rs374759520/rs556435419/rs781260008/rs954897913
inflammation	R-HSA-6785807	/Interleukin-4 and Interleukin-13 signaling/	9.20298	MIMAT0000257	hsa-miR-181b-5p	6367	CCL22	protein-coding	rs1372870489/rs1350166220		rs1033980725/rs1170643583/rs1421493211/rs1437208366/rs1454997515/rs1461615722/rs200492369/rs536070800/rs759949177/rs761148475/rs766930370/rs768131993/rs771604208/rs774068670/rs779969930/rs994481617/rs1021938856/rs1032259177/rs1166613927/rs1215531255/rs1373715599/rs1403585456/rs369088591/rs374759520/rs556435419/rs781260008/rs954897913
inflammation	R-HSA-6785807	/Interleukin-4 and Interleukin-13 signaling/	9.20298	MIMAT0000257	hsa-miR-181b-5p	7412	VCAM1	protein-coding	rs41287272		rs1033980725/rs1170643583/rs1421493211/rs1437208366/rs1454997515/rs1461615722/rs200492369/rs536070800/rs759949177/rs761148475/rs766930370/rs768131993/rs771604208/rs774068670/rs779969930/rs994481617/rs1021938856/rs1032259177/rs1166613927/rs1215531255/rs1373715599/rs1403585456/rs369088591/rs374759520/rs556435419/rs781260008/rs954897913
inflammation	R-HSA-6785807	/Interleukin-4 and Interleukin-13 signaling/	9.20298	MIMAT0000257	hsa-miR-181b-5p	55384	MEG3	lncRNA			rs1033980725/rs1170643583/rs1421493211/rs1437208366/rs1454997515/rs1461615722/rs200492369/rs536070800/rs759949177/rs761148475/rs766930370/rs768131993/rs771604208/rs774068670/rs779969930/rs994481617/rs1021938856/rs1032259177/rs1166613927/rs1215531255/rs1373715599/rs1403585456/rs369088591/rs374759520/rs556435419/rs781260008/rs954897913
inflammation	R-HSA-6785807	/Interleukin-4 and Interleukin-13 signaling/	9.20298	MIMAT0000681	hsa-miR-29c	7422	VEGFA	protein-coding			rs1174954347/rs1414779791/rs1432333719/rs1480137871/rs1488754218/rs774612183
inflammation	R-HSA-6785807	/Interleukin-4 and Interleukin-13 signaling/	9.20298	MIMAT0000681	hsa-miR-29c	4313	MMP2	protein-coding	rs1259333685		rs1174954347/rs1414779791/rs1432333719/rs1480137871/rs1488754218/rs774612183
inflammation	R-HSA-6785807	/Interleukin-4 and Interleukin-13 signaling/	9.20298	MIMAT0000681	hsa-miR-29c	5820	PVT1	lncRNA			rs1174954347/rs1414779791/rs1432333719/rs1480137871/rs1488754218/rs774612183	rs575212109	rs146523404/rs79878267/rs546208342/rs368061169/rs561339203/rs746634635/rs778783438/rs146329008/rs561567238/rs764903876/rs565121507
inflammation	R-HSA-6785807	/Interleukin-4 and Interleukin-13 signaling/	9.20298	MIMAT0000068	hsa-miR-15a	207	AKT1	protein-coding			rs1201254804/rs1432069910/rs1454129948/rs760419702/rs772522446/rs773649377
inflammation	R-HSA-6785807	/Interleukin-4 and Interleukin-13 signaling/	9.20298	MIMAT0000068	hsa-miR-15a	3662	IRF4	protein-coding	rs926819784/rs1352815758		rs1201254804/rs1432069910/rs1454129948/rs760419702/rs772522446/rs773649377
inflammation	R-HSA-6785807	/Interleukin-4 and Interleukin-13 signaling/	9.20298	MIMAT0000068	hsa-miR-15a	7422	VEGFA	protein-coding			rs1201254804/rs1432069910/rs1454129948/rs760419702/rs772522446/rs773649377
inflammation	R-HSA-6785807	/Interleukin-4 and Interleukin-13 signaling/	9.20298	MIMAT0000068	hsa-miR-15a	5820	PVT1	lncRNA			rs1201254804/rs1432069910/rs1454129948/rs760419702/rs772522446/rs773649377
inflammation	R-HSA-6785807	/Interleukin-4 and Interleukin-13 signaling/	9.20298	MIMAT0000450	hsa-miR-149	3569	IL6	protein-coding	rs929232951		rs1035742243/rs1040801427/rs1236334592/rs1279054554/rs1284538933/rs1341642538/rs1349217248/rs1353517977/rs1378389321/rs1436952205/rs1444693822/rs1488152983/rs2292832/rs529866043/rs545070597/rs71428439/rs762457734/rs771452552/rs776925770/rs889084835/rs909108369/rs933053137/rs950715248/rs983871621/rs22928323
inflammation	R-HSA-6785807	/Interleukin-4 and Interleukin-13 signaling/	9.20298	MIMAT0000450	hsa-miR-149	3553	IL1B	protein-coding	rs1332228850		rs1035742243/rs1040801427/rs1236334592/rs1279054554/rs1284538933/rs1341642538/rs1349217248/rs1353517977/rs1378389321/rs1436952205/rs1444693822/rs1488152983/rs2292832/rs529866043/rs545070597/rs71428439/rs762457734/rs771452552/rs776925770/rs889084835/rs909108369/rs933053137/rs950715248/rs983871621/rs22928323
inflammation	R-HSA-6785807	/Interleukin-4 and Interleukin-13 signaling/	9.20298	MIMAT0000450	hsa-miR-149	7124	TNF	protein-coding			rs1035742243/rs1040801427/rs1236334592/rs1279054554/rs1284538933/rs1341642538/rs1349217248/rs1353517977/rs1378389321/rs1436952205/rs1444693822/rs1488152983/rs2292832/rs529866043/rs545070597/rs71428439/rs762457734/rs771452552/rs776925770/rs889084835/rs909108369/rs933053137/rs950715248/rs983871621/rs22928323
inflammation	R-HSA-6785807	/Interleukin-4 and Interleukin-13 signaling/	9.20298	MIMAT0000450	hsa-miR-149	5820	PVT1	lncRNA			rs1035742243/rs1040801427/rs1236334592/rs1279054554/rs1284538933/rs1341642538/rs1349217248/rs1353517977/rs1378389321/rs1436952205/rs1444693822/rs1488152983/rs2292832/rs529866043/rs545070597/rs71428439/rs762457734/rs771452552/rs776925770/rs889084835/rs909108369/rs933053137/rs950715248/rs983871621/rs22928323
inflammation	R-HSA-6785807	/Interleukin-4 and Interleukin-13 signaling/	9.20298	MIMAT0000422	hsa-miR-124	6774	STAT3	protein-coding			rs1177951147/rs1402523473/rs1477741526/rs1478614177/rs750858300/rs752092481/rs757880976/rs760227778/rs765998438/rs773053752/rs781688298/rs898948436/rs1043697321/rs1197959379/rs1262058544/rs1375424709/rs1403931654/rs1465142261/rs1479097043/rs371513310/rs554588044/rs569595042/rs72631829/rs746376572/rs749975132/rs757316642/rs947390952/rs1048076601/rs1189613376/rs1246555337/rs1247648242/rs1298087949/…
inflammation	R-HSA-6785807	/Interleukin-4 and Interleukin-13 signaling/	9.20298	MIMAT0000422	hsa-miR-124	3576	CXCL8	protein-coding	rs1311124334/rs796293296/rs202210907		rs1177951147/rs1402523473/rs1477741526/rs1478614177/rs750858300/rs752092481/rs757880976/rs760227778/rs765998438/rs773053752/rs781688298/rs898948436/rs1043697321/rs1197959379/rs1262058544/rs1375424709/rs1403931654/rs1465142261/rs1479097043/rs371513310/rs554588044/rs569595042/rs72631829/rs746376572/rs749975132/rs757316642/rs947390952/rs1048076601/rs1189613376/rs1246555337/rs1247648242/rs1298087949/…
inflammation	R-HSA-6785807	/Interleukin-4 and Interleukin-13 signaling/	9.20298	MIMAT0000422	hsa-miR-124	6347	CCL2	protein-coding	rs1049138445		rs1177951147/rs1402523473/rs1477741526/rs1478614177/rs750858300/rs752092481/rs757880976/rs760227778/rs765998438/rs773053752/rs781688298/rs898948436/rs1043697321/rs1197959379/rs1262058544/rs1375424709/rs1403931654/rs1465142261/rs1479097043/rs371513310/rs554588044/rs569595042/rs72631829/rs746376572/rs749975132/rs757316642/rs947390952/rs1048076601/rs1189613376/rs1246555337/rs1247648242/rs1298087949/…
inflammation	R-HSA-6785807	/Interleukin-4 and Interleukin-13 signaling/	9.20298	MIMAT0000422	hsa-miR-124	4313	MMP2	protein-coding	rs1270603884		rs1177951147/rs1402523473/rs1477741526/rs1478614177/rs750858300/rs752092481/rs757880976/rs760227778/rs765998438/rs773053752/rs781688298/rs898948436/rs1043697321/rs1197959379/rs1262058544/rs1375424709/rs1403931654/rs1465142261/rs1479097043/rs371513310/rs554588044/rs569595042/rs72631829/rs746376572/rs749975132/rs757316642/rs947390952/rs1048076601/rs1189613376/rs1246555337/rs1247648242/rs1298087949/…
inflammation	R-HSA-6785807	/Interleukin-4 and Interleukin-13 signaling/	9.20298	MIMAT0000422	hsa-miR-124	3569	IL6	protein-coding			rs1177951147/rs1402523473/rs1477741526/rs1478614177/rs750858300/rs752092481/rs757880976/rs760227778/rs765998438/rs773053752/rs781688298/rs898948436/rs1043697321/rs1197959379/rs1262058544/rs1375424709/rs1403931654/rs1465142261/rs1479097043/rs371513310/rs554588044/rs569595042/rs72631829/rs746376572/rs749975132/rs757316642/rs947390952/rs1048076601/rs1189613376/rs1246555337/rs1247648242/rs1298087949/…
inflammation	R-HSA-6785807	/Interleukin-4 and Interleukin-13 signaling/	9.20298	MIMAT0000422	hsa-miR-124	7297	TYK2	protein-coding	rs1437207948/rs556369340	rs34059726	rs1177951147/rs1402523473/rs1477741526/rs1478614177/rs750858300/rs752092481/rs757880976/rs760227778/rs765998438/rs773053752/rs781688298/rs898948436/rs1043697321/rs1197959379/rs1262058544/rs1375424709/rs1403931654/rs1465142261/rs1479097043/rs371513310/rs554588044/rs569595042/rs72631829/rs746376572/rs749975132/rs757316642/rs947390952/rs1048076601/rs1189613376/rs1246555337/rs1247648242/rs1298087949/…
inflammation	R-HSA-6785807	/Interleukin-4 and Interleukin-13 signaling/	9.20298	MIMAT0000422	hsa-miR-124	5743	PTGS2	protein-coding			rs1177951147/rs1402523473/rs1477741526/rs1478614177/rs750858300/rs752092481/rs757880976/rs760227778/rs765998438/rs773053752/rs781688298/rs898948436/rs1043697321/rs1197959379/rs1262058544/rs1375424709/rs1403931654/rs1465142261/rs1479097043/rs371513310/rs554588044/rs569595042/rs72631829/rs746376572/rs749975132/rs757316642/rs947390952/rs1048076601/rs1189613376/rs1246555337/rs1247648242/rs1298087949/…
inflammation	R-HSA-6785807	/Interleukin-4 and Interleukin-13 signaling/	9.20298	MIMAT0000422	hsa-miR-124	4318	MMP9	protein-coding			rs1177951147/rs1402523473/rs1477741526/rs1478614177/rs750858300/rs752092481/rs757880976/rs760227778/rs765998438/rs773053752/rs781688298/rs898948436/rs1043697321/rs1197959379/rs1262058544/rs1375424709/rs1403931654/rs1465142261/rs1479097043/rs371513310/rs554588044/rs569595042/rs72631829/rs746376572/rs749975132/rs757316642/rs947390952/rs1048076601/rs1189613376/rs1246555337/rs1247648242/rs1298087949/…
inflammation	R-HSA-6785807	/Interleukin-4 and Interleukin-13 signaling/	9.20298	MIMAT0000422	hsa-miR-124	283131	NEAT1	lncRNA			rs1177951147/rs1402523473/rs1477741526/rs1478614177/rs750858300/rs752092481/rs757880976/rs760227778/rs765998438/rs773053752/rs781688298/rs898948436/rs1043697321/rs1197959379/rs1262058544/rs1375424709/rs1403931654/rs1465142261/rs1479097043/rs371513310/rs554588044/rs569595042/rs72631829/rs746376572/rs749975132/rs757316642/rs947390952/rs1048076601/rs1189613376/rs1246555337/rs1247648242/rs1298087949/…
inflammation	R-HSA-6785807	/Interleukin-4 and Interleukin-13 signaling/	9.20298	MIMAT0000250	hsa-miR-139-5p	3718	JAK3	protein-coding	rs1332731392	rs1283663286	rs1238413435/rs1245671225/rs746593019/rs775971395/rs953114999/rs979537611
inflammation	R-HSA-6785807	/Interleukin-4 and Interleukin-13 signaling/	9.20298	MIMAT0000250	hsa-miR-139-5p	4313	MMP2	protein-coding	rs1254907192	rs1283663286	rs1238413435/rs1245671225/rs746593019/rs775971395/rs953114999/rs979537611
inflammation	R-HSA-6785807	/Interleukin-4 and Interleukin-13 signaling/	9.20298	MIMAT0000250	hsa-miR-139-5p	283131	NEAT1	lncRNA			rs1238413435/rs1245671225/rs746593019/rs775971395/rs953114999/rs979537611	rs573965329/rs118170353/rs4133664/rs34285610/rs141365997	rs146060861/rs183896481/rs537480618/rs531165804/rs761485197/rs115282271/rs539900169/rs187121798/rs577591927/rs375113855/rs188135423/rs747069674/rs552917143/rs533683494/rs113031162/rs769313629/rs375704108/rs138083707/rs545950891/rs543177934/rs530367706/rs556222774/rs374362471/rs185307913/rs200791923/rs150423379/rs75505587/rs756210450/rs530305235/rs191326785/rs145085169/rs757874123/rs111559783/rs75…
inflammation	R-HSA-6785807	/Interleukin-4 and Interleukin-13 signaling/	9.20298	MIMAT0000462	hsa-miR-206	6347	CCL2	protein-coding	rs1337253064	rs775920179	rs1199052698/rs1277295411/rs1388976378/rs368579380/rs372297518/rs374829386/rs749968922/rs759899676/rs762983602/rs769817375/rs773315192/rs774500218/rs982492642/rs992455524/rs6920648
inflammation	R-HSA-6785807	/Interleukin-4 and Interleukin-13 signaling/	9.20298	MIMAT0000462	hsa-miR-206	207	AKT1	protein-coding			rs1199052698/rs1277295411/rs1388976378/rs368579380/rs372297518/rs374829386/rs749968922/rs759899676/rs762983602/rs769817375/rs773315192/rs774500218/rs982492642/rs992455524/rs6920648
inflammation	R-HSA-6785807	/Interleukin-4 and Interleukin-13 signaling/	9.20298	MIMAT0000462	hsa-miR-206	7422	VEGFA	protein-coding	rs1390734609/rs1461834731/rs1292281454	rs775920179	rs1199052698/rs1277295411/rs1388976378/rs368579380/rs372297518/rs374829386/rs749968922/rs759899676/rs762983602/rs769817375/rs773315192/rs774500218/rs982492642/rs992455524/rs6920648
inflammation	R-HSA-6785807	/Interleukin-4 and Interleukin-13 signaling/	9.20298	MIMAT0000462	hsa-miR-206	7040	TGFB1	protein-coding			rs1199052698/rs1277295411/rs1388976378/rs368579380/rs372297518/rs374829386/rs749968922/rs759899676/rs762983602/rs769817375/rs773315192/rs774500218/rs982492642/rs992455524/rs6920648
inflammation	R-HSA-6785807	/Interleukin-4 and Interleukin-13 signaling/	9.20298	MIMAT0000462	hsa-miR-206	6023	RMRP	lncRNA			rs1199052698/rs1277295411/rs1388976378/rs368579380/rs372297518/rs374829386/rs749968922/rs759899676/rs762983602/rs769817375/rs773315192/rs774500218/rs982492642/rs992455524/rs6920648
inflammation	R-HSA-6785807	/Interleukin-4 and Interleukin-13 signaling/	9.20298	MIMAT0000435	hsa-miR-143-3p	207	AKT1	protein-coding	rs573418247/rs553256558/rs1337455926	rs867385739	rs1036705148/rs1163141538/rs1202321108/rs1203821235/rs1257163135/rs1291197356/rs1355803834/rs1453067200/rs1459980605/rs1460572595/rs1463105707/rs539793575/rs566259184/rs748882683/rs749876281/rs754002143/rs755597740/rs756669519/rs758197380/rs766162731/rs769285726/rs776018107/rs777578061/rs780791305/rs879182633/rs986569064/rs353292/rs4705342
inflammation	R-HSA-6785807	/Interleukin-4 and Interleukin-13 signaling/	9.20298	MIMAT0000435	hsa-miR-143-3p	3597	IL13RA1	protein-coding		rs867385739	rs1036705148/rs1163141538/rs1202321108/rs1203821235/rs1257163135/rs1291197356/rs1355803834/rs1453067200/rs1459980605/rs1460572595/rs1463105707/rs539793575/rs566259184/rs748882683/rs749876281/rs754002143/rs755597740/rs756669519/rs758197380/rs766162731/rs769285726/rs776018107/rs777578061/rs780791305/rs879182633/rs986569064/rs353292/rs4705342
inflammation	R-HSA-6785807	/Interleukin-4 and Interleukin-13 signaling/	9.20298	MIMAT0000435	hsa-miR-143-3p	4313	MMP2	protein-coding	rs1430516682	rs867385739	rs1036705148/rs1163141538/rs1202321108/rs1203821235/rs1257163135/rs1291197356/rs1355803834/rs1453067200/rs1459980605/rs1460572595/rs1463105707/rs539793575/rs566259184/rs748882683/rs749876281/rs754002143/rs755597740/rs756669519/rs758197380/rs766162731/rs769285726/rs776018107/rs777578061/rs780791305/rs879182633/rs986569064/rs353292/rs4705342
inflammation	R-HSA-6785807	/Interleukin-4 and Interleukin-13 signaling/	9.20298	MIMAT0000435	hsa-miR-143-3p	7040	TGFB1	protein-coding			rs1036705148/rs1163141538/rs1202321108/rs1203821235/rs1257163135/rs1291197356/rs1355803834/rs1453067200/rs1459980605/rs1460572595/rs1463105707/rs539793575/rs566259184/rs748882683/rs749876281/rs754002143/rs755597740/rs756669519/rs758197380/rs766162731/rs769285726/rs776018107/rs777578061/rs780791305/rs879182633/rs986569064/rs353292/rs4705342
inflammation	R-HSA-6785807	/Interleukin-4 and Interleukin-13 signaling/	9.20298	MIMAT0000435	hsa-miR-143-3p	5743	PTGS2	protein-coding			rs1036705148/rs1163141538/rs1202321108/rs1203821235/rs1257163135/rs1291197356/rs1355803834/rs1453067200/rs1459980605/rs1460572595/rs1463105707/rs539793575/rs566259184/rs748882683/rs749876281/rs754002143/rs755597740/rs756669519/rs758197380/rs766162731/rs769285726/rs776018107/rs777578061/rs780791305/rs879182633/rs986569064/rs353292/rs4705342
inflammation	R-HSA-6785807	/Interleukin-4 and Interleukin-13 signaling/	9.20298	MIMAT0000435	hsa-miR-143-3p	7124	TNF	protein-coding			rs1036705148/rs1163141538/rs1202321108/rs1203821235/rs1257163135/rs1291197356/rs1355803834/rs1453067200/rs1459980605/rs1460572595/rs1463105707/rs539793575/rs566259184/rs748882683/rs749876281/rs754002143/rs755597740/rs756669519/rs758197380/rs766162731/rs769285726/rs776018107/rs777578061/rs780791305/rs879182633/rs986569064/rs353292/rs4705342
inflammation	R-HSA-6785807	/Interleukin-4 and Interleukin-13 signaling/	9.20298	MIMAT0000435	hsa-miR-143-3p	4318	MMP9	protein-coding			rs1036705148/rs1163141538/rs1202321108/rs1203821235/rs1257163135/rs1291197356/rs1355803834/rs1453067200/rs1459980605/rs1460572595/rs1463105707/rs539793575/rs566259184/rs748882683/rs749876281/rs754002143/rs755597740/rs756669519/rs758197380/rs766162731/rs769285726/rs776018107/rs777578061/rs780791305/rs879182633/rs986569064/rs353292/rs4705342
inflammation	R-HSA-6785807	/Interleukin-4 and Interleukin-13 signaling/	9.20298	MIMAT0000435	hsa-miR-143-3p	729082	OIP5-AS1	lncRNA			rs1036705148/rs1163141538/rs1202321108/rs1203821235/rs1257163135/rs1291197356/rs1355803834/rs1453067200/rs1459980605/rs1460572595/rs1463105707/rs539793575/rs566259184/rs748882683/rs749876281/rs754002143/rs755597740/rs756669519/rs758197380/rs766162731/rs769285726/rs776018107/rs777578061/rs780791305/rs879182633/rs986569064/rs353292/rs4705342
inflammation	R-HSA-6785807	/Interleukin-4 and Interleukin-13 signaling/	9.20298	MIMAT0000318	hsa-miR-200b	7422	VEGFA	protein-coding	rs1302201612/rs1310273438/rs1235131035		rs1365464658/rs1369064427/rs1378610212/rs1432009843/rs374149924/rs376678911/rs546764923/rs550711147/rs567338120/rs72563729/rs751713812/rs754274399/rs755277985/rs755977194/rs761061262/rs765388949/rs766634642/rs766945807/rs771703952/rs772837264/rs777821710/rs779692873/rs781045015
inflammation	R-HSA-6785807	/Interleukin-4 and Interleukin-13 signaling/	9.20298	MIMAT0000318	hsa-miR-200b	4318	MMP9	protein-coding			rs1365464658/rs1369064427/rs1378610212/rs1432009843/rs374149924/rs376678911/rs546764923/rs550711147/rs567338120/rs72563729/rs751713812/rs754274399/rs755277985/rs755977194/rs761061262/rs765388949/rs766634642/rs766945807/rs771703952/rs772837264/rs777821710/rs779692873/rs781045015
inflammation	R-HSA-6785807	/Interleukin-4 and Interleukin-13 signaling/	9.20298	MIMAT0000318	hsa-miR-200b	378938	MALAT1	lncRNA			rs1365464658/rs1369064427/rs1378610212/rs1432009843/rs374149924/rs376678911/rs546764923/rs550711147/rs567338120/rs72563729/rs751713812/rs754274399/rs755277985/rs755977194/rs761061262/rs765388949/rs766634642/rs766945807/rs771703952/rs772837264/rs777821710/rs779692873/rs781045015	rs763385362/rs372419796/rs772958453/rs776184770/rs760676580	rs539545878/rs746446752/rs111897520/rs528013347/rs553340324/rs186612852/rs372084939/rs766178964/rs758763306/rs529175601/rs759757253/rs770610888/rs370341315/rs374990646/rs748268114/rs545947861/rs771047379/rs369705830/rs565438654/rs755942337/rs752325272/rs540418376/rs571937290/rs753365730/rs755217005/rs572561045/rs748305163/rs11540798/rs751652054/rs199531288/rs184444254/rs535944691/rs763377764/rs37…
inflammation	R-HSA-6785807	/Interleukin-4 and Interleukin-13 signaling/	9.20298	MIMAT0000617	hsa-miR-200c	7422	VEGFA	protein-coding	rs1302201612/rs1235131035/rs1310273438		rs1169263452/rs1276766508/rs1338259533/rs1448470346/rs781922209
inflammation	R-HSA-6785807	/Interleukin-4 and Interleukin-13 signaling/	9.20298	MIMAT0000617	hsa-miR-200c	378938	MALAT1	lncRNA			rs1169263452/rs1276766508/rs1338259533/rs1448470346/rs781922209	rs763385362/rs372419796/rs567610173/rs772958453/rs760676580/rs752425223/rs769173170/rs749620443/rs557111576/rs776184770	rs559192526/rs747140887/rs143530985/rs757751262/rs752815363/rs757050763/rs186457956/rs767809185/rs184882219/rs372991454/rs758145908/rs763211099/rs747268090/rs141963960/rs191315812/rs754474640/rs11540792/rs752120020/rs753333419/rs111531665/rs749024496/rs368325028/rs189435941/rs768707077/rs539662901/rs763078560/rs551274722/rs374960669/rs759773704/rs748305163/rs11540798/rs572561045/rs752325272/rs571…
inflammation	R-HSA-6785807	/Interleukin-4 and Interleukin-13 signaling/	9.20298	MIMAT0002809	hsa-miR-146b	3569	IL6	protein-coding		rs762226942	rs1200159149/rs1218637462/rs1269640390/rs201978234/rs76149940/rs765007988/rs767159998/rs769226402/rs775002639
inflammation	R-HSA-6785807	/Interleukin-4 and Interleukin-13 signaling/	9.20298	MIMAT0002809	hsa-miR-146b	378938	MALAT1	lncRNA			rs1200159149/rs1218637462/rs1269640390/rs201978234/rs76149940/rs765007988/rs767159998/rs769226402/rs775002639	rs746087047/rs771309883/rs781308137	rs372991454/rs758145908/rs763211099/rs141963960/rs747268090/rs184882219/rs186457956/rs757751262/rs752815363/rs747140887/rs143530985/rs757050763/rs374960669/rs551274722/rs539662901/rs763078560/rs368325028/rs189435941/rs753333419/rs752120020/rs749024496/rs111531665/rs754474640/rs191315812/rs11540792/rs758763306/rs529175601/rs759757253/rs374990646/rs545947861/rs539545878/rs111897520/rs553340324/rs52…
inflammation	R-HSA-6785807	/Interleukin-4 and Interleukin-13 signaling/	9.20298	MIMAT0000682	hsa-miR-200a	6774	STAT3	protein-coding			rs1052352784/rs1198423109/rs1236869814/rs1322075549/rs1365499333/rs1371092124/rs1451524802/rs202051309/rs553944113/rs577528545/rs747995814/rs758083265/rs763342616/rs774635553/rs775804919/rs777501989/rs778824022/rs780304015/rs999481982
inflammation	R-HSA-6785807	/Interleukin-4 and Interleukin-13 signaling/	9.20298	MIMAT0000682	hsa-miR-200a	207	AKT1	protein-coding			rs1052352784/rs1198423109/rs1236869814/rs1322075549/rs1365499333/rs1371092124/rs1451524802/rs202051309/rs553944113/rs577528545/rs747995814/rs758083265/rs763342616/rs774635553/rs775804919/rs777501989/rs778824022/rs780304015/rs999481982
inflammation	R-HSA-6785807	/Interleukin-4 and Interleukin-13 signaling/	9.20298	MIMAT0000682	hsa-miR-200a	7412	VCAM1	protein-coding	rs1444400517	rs1377467792	rs1052352784/rs1198423109/rs1236869814/rs1322075549/rs1365499333/rs1371092124/rs1451524802/rs202051309/rs553944113/rs577528545/rs747995814/rs758083265/rs763342616/rs774635553/rs775804919/rs777501989/rs778824022/rs780304015/rs999481982
inflammation	R-HSA-6785807	/Interleukin-4 and Interleukin-13 signaling/	9.20298	MIMAT0000682	hsa-miR-200a	4318	MMP9	protein-coding		rs1377467792	rs1052352784/rs1198423109/rs1236869814/rs1322075549/rs1365499333/rs1371092124/rs1451524802/rs202051309/rs553944113/rs577528545/rs747995814/rs758083265/rs763342616/rs774635553/rs775804919/rs777501989/rs778824022/rs780304015/rs999481982
inflammation	R-HSA-6785807	/Interleukin-4 and Interleukin-13 signaling/	9.20298	MIMAT0000682	hsa-miR-200a	378938	MALAT1	lncRNA			rs1052352784/rs1198423109/rs1236869814/rs1322075549/rs1365499333/rs1371092124/rs1451524802/rs202051309/rs553944113/rs577528545/rs747995814/rs758083265/rs763342616/rs774635553/rs775804919/rs777501989/rs778824022/rs780304015/rs999481982	rs760435019/rs530693513/rs769075647/rs760671629/rs766337268	rs752815363/rs757751262/rs559192526/rs143530985/rs747140887/rs757050763/rs186457956/rs767809185/rs184882219/rs758145908/rs372991454/rs763211099/rs141963960/rs747268090/rs754474640/rs191315812/rs748933945/rs778386175/rs11540792/rs753333419/rs752120020/rs758639771/rs749024496/rs111531665/rs368325028/rs189435941/rs775657733/rs768707077/rs551274722/rs374960669/rs539662901/rs763078560/rs759773704/rs75…
inflammation	R-HSA-6785807	/Interleukin-4 and Interleukin-13 signaling/	9.20298	MIMAT0000646	hsa-miR-155	6772	STAT1	protein-coding	rs1046888151		rs1268955239/rs140021681/rs774655561/rs914839104/rs12979860/rs767649
inflammation	R-HSA-6785807	/Interleukin-4 and Interleukin-13 signaling/	9.20298	MIMAT0000646	hsa-miR-155	6774	STAT3	protein-coding			rs1268955239/rs140021681/rs774655561/rs914839104/rs12979860/rs767649
inflammation	R-HSA-6785807	/Interleukin-4 and Interleukin-13 signaling/	9.20298	MIMAT0000646	hsa-miR-155	3576	CXCL8	protein-coding			rs1268955239/rs140021681/rs774655561/rs914839104/rs12979860/rs767649
inflammation	R-HSA-6785807	/Interleukin-4 and Interleukin-13 signaling/	9.20298	MIMAT0000646	hsa-miR-155	3596	IL13	protein-coding	rs201185816/rs1000978586/rs202101165		rs1268955239/rs140021681/rs774655561/rs914839104/rs12979860/rs767649
inflammation	R-HSA-6785807	/Interleukin-4 and Interleukin-13 signaling/	9.20298	MIMAT0000646	hsa-miR-155	6347	CCL2	protein-coding			rs1268955239/rs140021681/rs774655561/rs914839104/rs12979860/rs767649
inflammation	R-HSA-6785807	/Interleukin-4 and Interleukin-13 signaling/	9.20298	MIMAT0000646	hsa-miR-155	207	AKT1	protein-coding			rs1268955239/rs140021681/rs774655561/rs914839104/rs12979860/rs767649
inflammation	R-HSA-6785807	/Interleukin-4 and Interleukin-13 signaling/	9.20298	MIMAT0000646	hsa-miR-155	3597	IL13RA1	protein-coding			rs1268955239/rs140021681/rs774655561/rs914839104/rs12979860/rs767649
inflammation	R-HSA-6785807	/Interleukin-4 and Interleukin-13 signaling/	9.20298	MIMAT0000646	hsa-miR-155	2625	GATA3	protein-coding	rs956904369/rs1362873239		rs1268955239/rs140021681/rs774655561/rs914839104/rs12979860/rs767649
inflammation	R-HSA-6785807	/Interleukin-4 and Interleukin-13 signaling/	9.20298	MIMAT0000646	hsa-miR-155	6778	STAT6	protein-coding			rs1268955239/rs140021681/rs774655561/rs914839104/rs12979860/rs767649
inflammation	R-HSA-6785807	/Interleukin-4 and Interleukin-13 signaling/	9.20298	MIMAT0000646	hsa-miR-155	9021	SOCS3	protein-coding			rs1268955239/rs140021681/rs774655561/rs914839104/rs12979860/rs767649
inflammation	R-HSA-6785807	/Interleukin-4 and Interleukin-13 signaling/	9.20298	MIMAT0000646	hsa-miR-155	7412	VCAM1	protein-coding			rs1268955239/rs140021681/rs774655561/rs914839104/rs12979860/rs767649
inflammation	R-HSA-6785807	/Interleukin-4 and Interleukin-13 signaling/	9.20298	MIMAT0000646	hsa-miR-155	8651	SOCS1	protein-coding			rs1268955239/rs140021681/rs774655561/rs914839104/rs12979860/rs767649
inflammation	R-HSA-6785807	/Interleukin-4 and Interleukin-13 signaling/	9.20298	MIMAT0000646	hsa-miR-155	3091	HIF1A	protein-coding			rs1268955239/rs140021681/rs774655561/rs914839104/rs12979860/rs767649
inflammation	R-HSA-6785807	/Interleukin-4 and Interleukin-13 signaling/	9.20298	MIMAT0000646	hsa-miR-155	3569	IL6	protein-coding			rs1268955239/rs140021681/rs774655561/rs914839104/rs12979860/rs767649
inflammation	R-HSA-6785807	/Interleukin-4 and Interleukin-13 signaling/	9.20298	MIMAT0000646	hsa-miR-155	7124	TNF	protein-coding			rs1268955239/rs140021681/rs774655561/rs914839104/rs12979860/rs767649
inflammation	R-HSA-6785807	/Interleukin-4 and Interleukin-13 signaling/	9.20298	MIMAT0000646	hsa-miR-155	6356	CCL11	protein-coding			rs1268955239/rs140021681/rs774655561/rs914839104/rs12979860/rs767649
inflammation	R-HSA-6785807	/Interleukin-4 and Interleukin-13 signaling/	9.20298	MIMAT0000646	hsa-miR-155	2208	FCER2	protein-coding			rs1268955239/rs140021681/rs774655561/rs914839104/rs12979860/rs767649
inflammation	R-HSA-6785807	/Interleukin-4 and Interleukin-13 signaling/	9.20298	MIMAT0000646	hsa-miR-155	3726	JUNB	protein-coding			rs1268955239/rs140021681/rs774655561/rs914839104/rs12979860/rs767649
inflammation	R-HSA-6785807	/Interleukin-4 and Interleukin-13 signaling/	9.20298	MIMAT0000646	hsa-miR-155	3383	ICAM1	protein-coding			rs1268955239/rs140021681/rs774655561/rs914839104/rs12979860/rs767649
inflammation	R-HSA-6785807	/Interleukin-4 and Interleukin-13 signaling/	9.20298	MIMAT0000646	hsa-miR-155	378938	MALAT1	lncRNA			rs1268955239/rs140021681/rs774655561/rs914839104/rs12979860/rs767649	rs765499057/rs764699354/rs189435941	rs773967816/rs751685136/rs538195270/rs534538718/rs768231116/rs746788387/rs766252481/rs370213573/rs764122348/rs758662391/rs755939890/rs759544549/rs767744327/rs761013592/rs757530763/rs751806189/rs749011780/rs554295010/rs758982959/rs757497822/rs771315164/rs752560298/rs563857678/rs761508162/rs145156627/rs748471041/rs759297664/rs760960661/rs374531526/rs755019671/rs764332302/rs3842272/rs759128356/rs187…
inflammation	R-HSA-8985947	/Interleukin-9 signaling/	6.5177
inflammation	hsa04060	/Cytokine-cytokine receptor interaction - Homo sapiens (human)/	8.13874	MIMAT0000435	hsa-miR-143-3p	7124	TNF	protein-coding			rs1036705148/rs1163141538/rs1202321108/rs1203821235/rs1257163135/rs1291197356/rs1355803834/rs1453067200/rs1459980605/rs1460572595/rs1463105707/rs539793575/rs566259184/rs748882683/rs749876281/rs754002143/rs755597740/rs756669519/rs758197380/rs766162731/rs769285726/rs776018107/rs777578061/rs780791305/rs879182633/rs986569064/rs353292/rs4705342
inflammation	hsa04060	/Cytokine-cytokine receptor interaction - Homo sapiens (human)/	8.13874	MIMAT0000435	hsa-miR-143-3p	3597	IL13RA1	protein-coding		rs867385739	rs1036705148/rs1163141538/rs1202321108/rs1203821235/rs1257163135/rs1291197356/rs1355803834/rs1453067200/rs1459980605/rs1460572595/rs1463105707/rs539793575/rs566259184/rs748882683/rs749876281/rs754002143/rs755597740/rs756669519/rs758197380/rs766162731/rs769285726/rs776018107/rs777578061/rs780791305/rs879182633/rs986569064/rs353292/rs4705342
inflammation	hsa04060	/Cytokine-cytokine receptor interaction - Homo sapiens (human)/	8.13874	MIMAT0000435	hsa-miR-143-3p	7040	TGFB1	protein-coding			rs1036705148/rs1163141538/rs1202321108/rs1203821235/rs1257163135/rs1291197356/rs1355803834/rs1453067200/rs1459980605/rs1460572595/rs1463105707/rs539793575/rs566259184/rs748882683/rs749876281/rs754002143/rs755597740/rs756669519/rs758197380/rs766162731/rs769285726/rs776018107/rs777578061/rs780791305/rs879182633/rs986569064/rs353292/rs4705342
inflammation	hsa04060	/Cytokine-cytokine receptor interaction - Homo sapiens (human)/	8.13874	MIMAT0000435	hsa-miR-143-3p	729082	OIP5-AS1	lncRNA			rs1036705148/rs1163141538/rs1202321108/rs1203821235/rs1257163135/rs1291197356/rs1355803834/rs1453067200/rs1459980605/rs1460572595/rs1463105707/rs539793575/rs566259184/rs748882683/rs749876281/rs754002143/rs755597740/rs756669519/rs758197380/rs766162731/rs769285726/rs776018107/rs777578061/rs780791305/rs879182633/rs986569064/rs353292/rs4705342
inflammation	hsa04060	/Cytokine-cytokine receptor interaction - Homo sapiens (human)/	8.13874	MIMAT0000450	hsa-miR-149	7124	TNF	protein-coding			rs1035742243/rs1040801427/rs1236334592/rs1279054554/rs1284538933/rs1341642538/rs1349217248/rs1353517977/rs1378389321/rs1436952205/rs1444693822/rs1488152983/rs2292832/rs529866043/rs545070597/rs71428439/rs762457734/rs771452552/rs776925770/rs889084835/rs909108369/rs933053137/rs950715248/rs983871621/rs22928323
inflammation	hsa04060	/Cytokine-cytokine receptor interaction - Homo sapiens (human)/	8.13874	MIMAT0000450	hsa-miR-149	3553	IL1B	protein-coding	rs1332228850		rs1035742243/rs1040801427/rs1236334592/rs1279054554/rs1284538933/rs1341642538/rs1349217248/rs1353517977/rs1378389321/rs1436952205/rs1444693822/rs1488152983/rs2292832/rs529866043/rs545070597/rs71428439/rs762457734/rs771452552/rs776925770/rs889084835/rs909108369/rs933053137/rs950715248/rs983871621/rs22928323
inflammation	hsa04060	/Cytokine-cytokine receptor interaction - Homo sapiens (human)/	8.13874	MIMAT0000450	hsa-miR-149	3569	IL6	protein-coding	rs929232951		rs1035742243/rs1040801427/rs1236334592/rs1279054554/rs1284538933/rs1341642538/rs1349217248/rs1353517977/rs1378389321/rs1436952205/rs1444693822/rs1488152983/rs2292832/rs529866043/rs545070597/rs71428439/rs762457734/rs771452552/rs776925770/rs889084835/rs909108369/rs933053137/rs950715248/rs983871621/rs22928323
inflammation	hsa04060	/Cytokine-cytokine receptor interaction - Homo sapiens (human)/	8.13874	MIMAT0000450	hsa-miR-149	5820	PVT1	lncRNA			rs1035742243/rs1040801427/rs1236334592/rs1279054554/rs1284538933/rs1341642538/rs1349217248/rs1353517977/rs1378389321/rs1436952205/rs1444693822/rs1488152983/rs2292832/rs529866043/rs545070597/rs71428439/rs762457734/rs771452552/rs776925770/rs889084835/rs909108369/rs933053137/rs950715248/rs983871621/rs22928323
inflammation	hsa04060	/Cytokine-cytokine receptor interaction - Homo sapiens (human)/	8.13874	MIMAT0000068	hsa-miR-15a	3458	IFNG	protein-coding			rs1201254804/rs1432069910/rs1454129948/rs760419702/rs772522446/rs773649377
inflammation	hsa04060	/Cytokine-cytokine receptor interaction - Homo sapiens (human)/	8.13874	MIMAT0000068	hsa-miR-15a	3627	CXCL10	protein-coding			rs1201254804/rs1432069910/rs1454129948/rs760419702/rs772522446/rs773649377
inflammation	hsa04060	/Cytokine-cytokine receptor interaction - Homo sapiens (human)/	8.13874	MIMAT0000068	hsa-miR-15a	5820	PVT1	lncRNA			rs1201254804/rs1432069910/rs1454129948/rs760419702/rs772522446/rs773649377
inflammation	hsa04060	/Cytokine-cytokine receptor interaction - Homo sapiens (human)/	8.13874	MIMAT0000422	hsa-miR-124	8809	IL18R1	protein-coding			rs1177951147/rs1402523473/rs1477741526/rs1478614177/rs750858300/rs752092481/rs757880976/rs760227778/rs765998438/rs773053752/rs781688298/rs898948436/rs1043697321/rs1197959379/rs1262058544/rs1375424709/rs1403931654/rs1465142261/rs1479097043/rs371513310/rs554588044/rs569595042/rs72631829/rs746376572/rs749975132/rs757316642/rs947390952/rs1048076601/rs1189613376/rs1246555337/rs1247648242/rs1298087949/…
inflammation	hsa04060	/Cytokine-cytokine receptor interaction - Homo sapiens (human)/	8.13874	MIMAT0000422	hsa-miR-124	6347	CCL2	protein-coding	rs1049138445		rs1177951147/rs1402523473/rs1477741526/rs1478614177/rs750858300/rs752092481/rs757880976/rs760227778/rs765998438/rs773053752/rs781688298/rs898948436/rs1043697321/rs1197959379/rs1262058544/rs1375424709/rs1403931654/rs1465142261/rs1479097043/rs371513310/rs554588044/rs569595042/rs72631829/rs746376572/rs749975132/rs757316642/rs947390952/rs1048076601/rs1189613376/rs1246555337/rs1247648242/rs1298087949/…
inflammation	hsa04060	/Cytokine-cytokine receptor interaction - Homo sapiens (human)/	8.13874	MIMAT0000422	hsa-miR-124	3554	IL1R1	protein-coding	rs200283927/rs1488291456/rs906962844/rs199760901/rs200620235/rs1312994054		rs1177951147/rs1402523473/rs1477741526/rs1478614177/rs750858300/rs752092481/rs757880976/rs760227778/rs765998438/rs773053752/rs781688298/rs898948436/rs1043697321/rs1197959379/rs1262058544/rs1375424709/rs1403931654/rs1465142261/rs1479097043/rs371513310/rs554588044/rs569595042/rs72631829/rs746376572/rs749975132/rs757316642/rs947390952/rs1048076601/rs1189613376/rs1246555337/rs1247648242/rs1298087949/…
inflammation	hsa04060	/Cytokine-cytokine receptor interaction - Homo sapiens (human)/	8.13874	MIMAT0000422	hsa-miR-124	3576	CXCL8	protein-coding	rs1311124334/rs796293296/rs202210907		rs1177951147/rs1402523473/rs1477741526/rs1478614177/rs750858300/rs752092481/rs757880976/rs760227778/rs765998438/rs773053752/rs781688298/rs898948436/rs1043697321/rs1197959379/rs1262058544/rs1375424709/rs1403931654/rs1465142261/rs1479097043/rs371513310/rs554588044/rs569595042/rs72631829/rs746376572/rs749975132/rs757316642/rs947390952/rs1048076601/rs1189613376/rs1246555337/rs1247648242/rs1298087949/…
inflammation	hsa04060	/Cytokine-cytokine receptor interaction - Homo sapiens (human)/	8.13874	MIMAT0000422	hsa-miR-124	3569	IL6	protein-coding			rs1177951147/rs1402523473/rs1477741526/rs1478614177/rs750858300/rs752092481/rs757880976/rs760227778/rs765998438/rs773053752/rs781688298/rs898948436/rs1043697321/rs1197959379/rs1262058544/rs1375424709/rs1403931654/rs1465142261/rs1479097043/rs371513310/rs554588044/rs569595042/rs72631829/rs746376572/rs749975132/rs757316642/rs947390952/rs1048076601/rs1189613376/rs1246555337/rs1247648242/rs1298087949/…
inflammation	hsa04060	/Cytokine-cytokine receptor interaction - Homo sapiens (human)/	8.13874	MIMAT0000422	hsa-miR-124	283131	NEAT1	lncRNA			rs1177951147/rs1402523473/rs1477741526/rs1478614177/rs750858300/rs752092481/rs757880976/rs760227778/rs765998438/rs773053752/rs781688298/rs898948436/rs1043697321/rs1197959379/rs1262058544/rs1375424709/rs1403931654/rs1465142261/rs1479097043/rs371513310/rs554588044/rs569595042/rs72631829/rs746376572/rs749975132/rs757316642/rs947390952/rs1048076601/rs1189613376/rs1246555337/rs1247648242/rs1298087949/…
inflammation	hsa04060	/Cytokine-cytokine receptor interaction - Homo sapiens (human)/	8.13874	MIMAT0000250	hsa-miR-139-5p	7852	CXCR4	protein-coding	rs1389537834		rs1238413435/rs1245671225/rs746593019/rs775971395/rs953114999/rs979537611
inflammation	hsa04060	/Cytokine-cytokine receptor interaction - Homo sapiens (human)/	8.13874	MIMAT0000250	hsa-miR-139-5p	283131	NEAT1	lncRNA			rs1238413435/rs1245671225/rs746593019/rs775971395/rs953114999/rs979537611	rs573965329/rs34285610/rs118170353/rs4133664/rs141365997	rs530536480/rs746248803/rs571108864/rs755455629/rs757632062/rs76568094/rs572057137/rs538591846/rs560178365/rs770104888/rs543607220/rs370944540/rs544619178/rs113927365/rs540345514/rs569175197/rs546963393/rs572653670/rs537162800/rs117789850/rs758326760/rs138427086/rs531608526/rs567434141/rs180898197/rs548343048/rs557810541/rs137932705/rs528839824/rs746904193/rs777555186/rs184539503/rs532971841/rs18…
inflammation	hsa04060	/Cytokine-cytokine receptor interaction - Homo sapiens (human)/	8.13874	MIMAT0002809	hsa-miR-146b	3569	IL6	protein-coding		rs762226942	rs1200159149/rs1218637462/rs1269640390/rs201978234/rs76149940/rs765007988/rs767159998/rs769226402/rs775002639
inflammation	hsa04060	/Cytokine-cytokine receptor interaction - Homo sapiens (human)/	8.13874	MIMAT0002809	hsa-miR-146b	378938	MALAT1	lncRNA			rs1200159149/rs1218637462/rs1269640390/rs201978234/rs76149940/rs765007988/rs767159998/rs769226402/rs775002639	rs771309883/rs781308137/rs746087047	rs374909824/rs528626868/rs375096462/rs761872178/rs747301624/rs757888993/rs541679024/rs750412439/rs753282151/rs115984041/rs142149322/rs754547118/rs184775772/rs758785372/rs372952626/rs749542612/rs757054383/rs187276048/rs370738365/rs660163/rs542200129/rs757759520/rs186585894/rs752288826/rs562585665/rs756687920/rs755769700/rs750708550/rs578258669/rs763326987/rs549845485/rs535184714/rs750277736/rs5660…
inflammation	hsa04060	/Cytokine-cytokine receptor interaction - Homo sapiens (human)/	8.13874	MIMAT0000646	hsa-miR-155	3603	IL16	protein-coding	rs139038128		rs1268955239/rs140021681/rs774655561/rs914839104/rs12979860/rs767649
inflammation	hsa04060	/Cytokine-cytokine receptor interaction - Homo sapiens (human)/	8.13874	MIMAT0000646	hsa-miR-155	7124	TNF	protein-coding			rs1268955239/rs140021681/rs774655561/rs914839104/rs12979860/rs767649
inflammation	hsa04060	/Cytokine-cytokine receptor interaction - Homo sapiens (human)/	8.13874	MIMAT0000646	hsa-miR-155	6362	CCL18	protein-coding	rs1052045626		rs1268955239/rs140021681/rs774655561/rs914839104/rs12979860/rs767649
inflammation	hsa04060	/Cytokine-cytokine receptor interaction - Homo sapiens (human)/	8.13874	MIMAT0000646	hsa-miR-155	6347	CCL2	protein-coding			rs1268955239/rs140021681/rs774655561/rs914839104/rs12979860/rs767649
inflammation	hsa04060	/Cytokine-cytokine receptor interaction - Homo sapiens (human)/	8.13874	MIMAT0000646	hsa-miR-155	90865	IL33	protein-coding			rs1268955239/rs140021681/rs774655561/rs914839104/rs12979860/rs767649
inflammation	hsa04060	/Cytokine-cytokine receptor interaction - Homo sapiens (human)/	8.13874	MIMAT0000646	hsa-miR-155	3558	IL2	protein-coding			rs1268955239/rs140021681/rs774655561/rs914839104/rs12979860/rs767649
inflammation	hsa04060	/Cytokine-cytokine receptor interaction - Homo sapiens (human)/	8.13874	MIMAT0000646	hsa-miR-155	3597	IL13RA1	protein-coding			rs1268955239/rs140021681/rs774655561/rs914839104/rs12979860/rs767649
inflammation	hsa04060	/Cytokine-cytokine receptor interaction - Homo sapiens (human)/	8.13874	MIMAT0000646	hsa-miR-155	3576	CXCL8	protein-coding			rs1268955239/rs140021681/rs774655561/rs914839104/rs12979860/rs767649
inflammation	hsa04060	/Cytokine-cytokine receptor interaction - Homo sapiens (human)/	8.13874	MIMAT0000646	hsa-miR-155	3569	IL6	protein-coding			rs1268955239/rs140021681/rs774655561/rs914839104/rs12979860/rs767649
inflammation	hsa04060	/Cytokine-cytokine receptor interaction - Homo sapiens (human)/	8.13874	MIMAT0000646	hsa-miR-155	6356	CCL11	protein-coding			rs1268955239/rs140021681/rs774655561/rs914839104/rs12979860/rs767649
inflammation	hsa04060	/Cytokine-cytokine receptor interaction - Homo sapiens (human)/	8.13874	MIMAT0000646	hsa-miR-155	10344	CCL26	protein-coding			rs1268955239/rs140021681/rs774655561/rs914839104/rs12979860/rs767649
inflammation	hsa04060	/Cytokine-cytokine receptor interaction - Homo sapiens (human)/	8.13874	MIMAT0000646	hsa-miR-155	3596	IL13	protein-coding	rs201185816/rs1000978586/rs202101165		rs1268955239/rs140021681/rs774655561/rs914839104/rs12979860/rs767649
inflammation	hsa04060	/Cytokine-cytokine receptor interaction - Homo sapiens (human)/	8.13874	MIMAT0000646	hsa-miR-155	55540	IL17RB	protein-coding	rs948046241		rs1268955239/rs140021681/rs774655561/rs914839104/rs12979860/rs767649
inflammation	hsa04060	/Cytokine-cytokine receptor interaction - Homo sapiens (human)/	8.13874	MIMAT0000646	hsa-miR-155	378938	MALAT1	lncRNA			rs1268955239/rs140021681/rs774655561/rs914839104/rs12979860/rs767649	rs765499057/rs764699354/rs189435941	rs187673447/rs756679074/rs752072309/rs759128356/rs764332302/rs3842272/rs752560298/rs563857678/rs761508162/rs757497822/rs771315164/rs145156627/rs748471041/rs760960661/rs759297664/rs755019671/rs374531526/rs751806189/rs749011780/rs757530763/rs758982959/rs554295010/rs767744327/rs759544549/rs761013592/rs370213573/rs758662391/rs764122348/rs755939890/rs768231116/rs534538718/rs766252481/rs746788387/rs751…
inflammation	hsa04060	/Cytokine-cytokine receptor interaction - Homo sapiens (human)/	8.13874	MIMAT0000617	hsa-miR-200c	90865	IL33	protein-coding	rs1350500543/rs1224818064		rs1169263452/rs1276766508/rs1338259533/rs1448470346/rs781922209
inflammation	hsa04060	/Cytokine-cytokine receptor interaction - Homo sapiens (human)/	8.13874	MIMAT0000617	hsa-miR-200c	378938	MALAT1	lncRNA			rs1169263452/rs1276766508/rs1338259533/rs1448470346/rs781922209	rs557111576/rs749620443/rs769173170/rs776184770/rs772958453/rs567610173/rs763385362/rs372419796/rs760676580/rs752425223	rs749213796/rs759411601/rs752808181/rs540960944/rs749920359/rs752475266/rs757633332/rs745868919/rs767167345/rs750482441/rs367865679/rs753611078/rs763356072/rs371114844/rs752587609/rs759670264/rs764860905/rs758955792/rs374165581/rs754970662/rs750476123/rs750533228/rs543478457/rs747294826/rs548248685/rs564769472/rs377540153/rs746709554/rs147652295/rs753328678/rs183072922/rs746005094/rs757452867/rs1…
inflammation	hsa04060	/Cytokine-cytokine receptor interaction - Homo sapiens (human)/	8.13874	MIMAT0000318	hsa-miR-200b	90865	IL33	protein-coding	rs1350500543/rs1224818064		rs1365464658/rs1369064427/rs1378610212/rs1432009843/rs374149924/rs376678911/rs546764923/rs550711147/rs567338120/rs72563729/rs751713812/rs754274399/rs755277985/rs755977194/rs761061262/rs765388949/rs766634642/rs766945807/rs771703952/rs772837264/rs777821710/rs779692873/rs781045015
inflammation	hsa04060	/Cytokine-cytokine receptor interaction - Homo sapiens (human)/	8.13874	MIMAT0000318	hsa-miR-200b	378938	MALAT1	lncRNA			rs1365464658/rs1369064427/rs1378610212/rs1432009843/rs374149924/rs376678911/rs546764923/rs550711147/rs567338120/rs72563729/rs751713812/rs754274399/rs755277985/rs755977194/rs761061262/rs765388949/rs766634642/rs766945807/rs771703952/rs772837264/rs777821710/rs779692873/rs781045015	rs776184770/rs763385362/rs372419796/rs772958453/rs760676580	rs374225168/rs755716991/rs548914753/rs752860054/rs199502340/rs191360999/rs140618173/rs755909140/rs535597883/rs763377764/rs184444254/rs376153746/rs748305163/rs572561045/rs11540798/rs755217005/rs752325272/rs571937290/rs751652054/rs759757253/rs529175601/rs758763306/rs545947861/rs374990646/rs111897520/rs539545878/rs766178964/rs528013347/rs553340324/rs752120020/rs753333419/rs111531665/rs191315812/rs75…
inflammation	hsa04060	/Cytokine-cytokine receptor interaction - Homo sapiens (human)/	8.13874	MIMAT0000070	hsa-miR-17	7124	TNF	protein-coding			rs1202287938/rs1279547337/rs1429979218/rs371185425/rs554398221/rs768375965/rs769790970/rs781315035/rs964284198
inflammation	hsa04060	/Cytokine-cytokine receptor interaction - Homo sapiens (human)/	8.13874	MIMAT0000070	hsa-miR-17	6352	CCL5	protein-coding	rs570894226		rs1202287938/rs1279547337/rs1429979218/rs371185425/rs554398221/rs768375965/rs769790970/rs781315035/rs964284198
inflammation	hsa04060	/Cytokine-cytokine receptor interaction - Homo sapiens (human)/	8.13874	MIMAT0000070	hsa-miR-17	7040	TGFB1	protein-coding			rs1202287938/rs1279547337/rs1429979218/rs371185425/rs554398221/rs768375965/rs769790970/rs781315035/rs964284198
inflammation	hsa04060	/Cytokine-cytokine receptor interaction - Homo sapiens (human)/	8.13874	MIMAT0000070	hsa-miR-17	55384	MEG3	lncRNA			rs1202287938/rs1279547337/rs1429979218/rs371185425/rs554398221/rs768375965/rs769790970/rs781315035/rs964284198
inflammation	hsa04060	/Cytokine-cytokine receptor interaction - Homo sapiens (human)/	8.13874	MIMAT0000257	hsa-miR-181b-5p	3552	IL1A	protein-coding	rs561566914/rs1224064037/rs940623795/rs1195498571		rs1033980725/rs1170643583/rs1421493211/rs1437208366/rs1454997515/rs1461615722/rs200492369/rs536070800/rs759949177/rs761148475/rs766930370/rs768131993/rs771604208/rs774068670/rs779969930/rs994481617/rs1021938856/rs1032259177/rs1166613927/rs1215531255/rs1373715599/rs1403585456/rs369088591/rs374759520/rs556435419/rs781260008/rs954897913
inflammation	hsa04060	/Cytokine-cytokine receptor interaction - Homo sapiens (human)/	8.13874	MIMAT0000257	hsa-miR-181b-5p	6367	CCL22	protein-coding	rs1372870489/rs1350166220		rs1033980725/rs1170643583/rs1421493211/rs1437208366/rs1454997515/rs1461615722/rs200492369/rs536070800/rs759949177/rs761148475/rs766930370/rs768131993/rs771604208/rs774068670/rs779969930/rs994481617/rs1021938856/rs1032259177/rs1166613927/rs1215531255/rs1373715599/rs1403585456/rs369088591/rs374759520/rs556435419/rs781260008/rs954897913
inflammation	hsa04060	/Cytokine-cytokine receptor interaction - Homo sapiens (human)/	8.13874	MIMAT0000257	hsa-miR-181b-5p	55384	MEG3	lncRNA			rs1033980725/rs1170643583/rs1421493211/rs1437208366/rs1454997515/rs1461615722/rs200492369/rs536070800/rs759949177/rs761148475/rs766930370/rs768131993/rs771604208/rs774068670/rs779969930/rs994481617/rs1021938856/rs1032259177/rs1166613927/rs1215531255/rs1373715599/rs1403585456/rs369088591/rs374759520/rs556435419/rs781260008/rs954897913
inflammation	hsa04060	/Cytokine-cytokine receptor interaction - Homo sapiens (human)/	8.13874	MIMAT0000256	hsa-miR-181a	3458	IFNG	protein-coding	rs55898535		rs1231666126/rs1239762826/rs370949056/rs372899028/rs377163293/rs746588324/rs747452743/rs762002147/rs762292352/rs771361103/rs774741848/rs775754940/rs777252161/rs1192207960/rs1299386502/rs1306130746/rs1333913673/rs1354655531/rs1369918252/rs1465381958/rs368321988/rs565169716/rs750962040/rs753241925/rs757884729/rs762520182/rs765859717/rs768055095/rs772823559/rs970761898
inflammation	hsa04060	/Cytokine-cytokine receptor interaction - Homo sapiens (human)/	8.13874	MIMAT0000256	hsa-miR-181a	3552	IL1A	protein-coding	rs1224064037/rs1195498571/rs940623795/rs561566914	rs757530482	rs1231666126/rs1239762826/rs370949056/rs372899028/rs377163293/rs746588324/rs747452743/rs762002147/rs762292352/rs771361103/rs774741848/rs775754940/rs777252161/rs1192207960/rs1299386502/rs1306130746/rs1333913673/rs1354655531/rs1369918252/rs1465381958/rs368321988/rs565169716/rs750962040/rs753241925/rs757884729/rs762520182/rs765859717/rs768055095/rs772823559/rs970761898
inflammation	hsa04060	/Cytokine-cytokine receptor interaction - Homo sapiens (human)/	8.13874	MIMAT0000256	hsa-miR-181a	6367	CCL22	protein-coding	rs1350166220/rs1372870489	rs757530482	rs1231666126/rs1239762826/rs370949056/rs372899028/rs377163293/rs746588324/rs747452743/rs762002147/rs762292352/rs771361103/rs774741848/rs775754940/rs777252161/rs1192207960/rs1299386502/rs1306130746/rs1333913673/rs1354655531/rs1369918252/rs1465381958/rs368321988/rs565169716/rs750962040/rs753241925/rs757884729/rs762520182/rs765859717/rs768055095/rs772823559/rs970761898
inflammation	hsa04060	/Cytokine-cytokine receptor interaction - Homo sapiens (human)/	8.13874	MIMAT0000256	hsa-miR-181a	55384	MEG3	lncRNA			rs1231666126/rs1239762826/rs370949056/rs372899028/rs377163293/rs746588324/rs747452743/rs762002147/rs762292352/rs771361103/rs774741848/rs775754940/rs777252161/rs1192207960/rs1299386502/rs1306130746/rs1333913673/rs1354655531/rs1369918252/rs1465381958/rs368321988/rs565169716/rs750962040/rs753241925/rs757884729/rs762520182/rs765859717/rs768055095/rs772823559/rs970761898
inflammation	hsa04060	/Cytokine-cytokine receptor interaction - Homo sapiens (human)/	8.13874	MIMAT0000462	hsa-miR-206	6347	CCL2	protein-coding	rs1337253064	rs775920179	rs1199052698/rs1277295411/rs1388976378/rs368579380/rs372297518/rs374829386/rs749968922/rs759899676/rs762983602/rs769817375/rs773315192/rs774500218/rs982492642/rs992455524/rs6920648
inflammation	hsa04060	/Cytokine-cytokine receptor interaction - Homo sapiens (human)/	8.13874	MIMAT0000462	hsa-miR-206	7040	TGFB1	protein-coding			rs1199052698/rs1277295411/rs1388976378/rs368579380/rs372297518/rs374829386/rs749968922/rs759899676/rs762983602/rs769817375/rs773315192/rs774500218/rs982492642/rs992455524/rs6920648
inflammation	hsa04060	/Cytokine-cytokine receptor interaction - Homo sapiens (human)/	8.13874	MIMAT0000462	hsa-miR-206	6023	RMRP	lncRNA			rs1199052698/rs1277295411/rs1388976378/rs368579380/rs372297518/rs374829386/rs749968922/rs759899676/rs762983602/rs769817375/rs773315192/rs774500218/rs982492642/rs992455524/rs6920648
remodeling	R-HSA-448424	/Interleukin-17 signaling/	8.4642	MIMAT0000646	hsa-miR-155	55540	IL17RB	protein-coding	rs948046241		rs1268955239/rs140021681/rs774655561/rs914839104/rs12979860/rs767649
remodeling	R-HSA-448424	/Interleukin-17 signaling/	8.4642	MIMAT0000646	hsa-miR-155	378938	MALAT1	lncRNA			rs1268955239/rs140021681/rs774655561/rs914839104/rs12979860/rs767649	rs765499057/rs764699354/rs189435941	rs545947861/rs374990646/rs755944589/rs759757253/rs529175601/rs758763306/rs766178964/rs528013347/rs553340324/rs111897520/rs539545878/rs148537350/rs751652054/rs748305163/rs11540798/rs572561045/rs755217005/rs571937290/rs752325272/rs759773704/rs535597883/rs755909140/rs376153746/rs763377764/rs184444254/rs779362914/rs374225168/rs548914753/rs755716991/rs752860054/rs191360999/rs140618173/rs199502340/rs74…
remodeling	R-HSA-448424	/Interleukin-17 signaling/	8.4642	MIMAT0000728	hsa-miR-375	23765	IL17RA	protein-coding			rs1034831221/rs1246796367/rs952152088/rs959229647
remodeling	R-HSA-448424	/Interleukin-17 signaling/	8.4642	MIMAT0000728	hsa-miR-375	378938	MALAT1	lncRNA			rs1034831221/rs1246796367/rs952152088/rs959229647	rs747994979	rs199531288/rs540418376/rs369705830/rs565438654/rs370341315/rs748268114/rs186612852/rs372084939/rs746446752/rs529219258/rs148394780/rs535944691/rs746788387/rs534538718/rs3842272/rs187673447/rs554295010/rs748471041/rs145156627/rs374531526/rs143747405/rs185591817/rs546485473/rs139292842/rs533013436/rs368580747/rs537875110/rs116042952/rs746124940/rs745367365/rs78163561/rs370996930/rs527438736/rs7461…
remodeling	R-HSA-5221030	/"TET1,2,3 and TDG demethylate DNA"/	7.93676
remodeling	R-HSA-1660661	/Sphingolipid de novo biosynthesis/	7.61388	MIMAT0000682	hsa-miR-200a	94103	ORMDL3	protein-coding	rs927350036/rs964742334	rs1377467792	rs1052352784/rs1198423109/rs1236869814/rs1322075549/rs1365499333/rs1371092124/rs1451524802/rs202051309/rs553944113/rs577528545/rs747995814/rs758083265/rs763342616/rs774635553/rs775804919/rs777501989/rs778824022/rs780304015/rs999481982
remodeling	R-HSA-1660661	/Sphingolipid de novo biosynthesis/	7.61388	MIMAT0000682	hsa-miR-200a	283120	H19	lncRNA			rs1052352784/rs1198423109/rs1236869814/rs1322075549/rs1365499333/rs1371092124/rs1451524802/rs202051309/rs553944113/rs577528545/rs747995814/rs758083265/rs763342616/rs774635553/rs775804919/rs777501989/rs778824022/rs780304015/rs999481982	rs763940725	rs765995936/rs781130471/rs11564733/rs777429787/rs751635496/rs775800947/rs746650192/rs549875901/rs749195277/rs771336967/rs754008980/rs776494595/rs763137072/rs751309386/rs536873399/rs531028595/rs369974003/rs752324156/rs751901109/rs764394619/rs751574748/rs369312603/rs373445836/rs747646425/rs368703928/rs376249764/rs771161376/rs191489175/rs757028868/rs759634204/rs199553415/rs574750713/rs755930281/rs57…
remodeling	R-HSA-1660661	/Sphingolipid de novo biosynthesis/	7.61388	MIMAT0001413	hsa-miR-20b-5p	94103	ORMDL3	protein-coding	rs1468131979	rs767346918/rs747729219	rs1390592989/rs1430589787/rs750416092/rs768130947
remodeling	R-HSA-1660661	/Sphingolipid de novo biosynthesis/	7.61388	MIMAT0001413	hsa-miR-20b-5p	283120	H19	lncRNA			rs1390592989/rs1430589787/rs750416092/rs768130947	rs772197020	rs773068466/rs761454175/rs754196445/rs774584953/rs544222336/rs567946239/rs377382896/rs145181743/rs745757247/rs757261102/rs779181816/rs772078019/rs777961432/rs758433100/rs770364311/rs759134214/rs751741836/rs776309978/rs578029526/rs763810508/rs755930281/rs574750713/rs199553415/rs759634204/rs191489175/rs866347619/rs757028868/rs771161376/rs368703928/rs376249764/rs747646425/rs550180086/rs373445836/rs3…
remodeling	R-HSA-1660661	/Sphingolipid de novo biosynthesis/	7.61388	MIMAT0000682	hsa-miR-200a	378938	MALAT1	lncRNA			rs1052352784/rs1198423109/rs1236869814/rs1322075549/rs1365499333/rs1371092124/rs1451524802/rs202051309/rs553944113/rs577528545/rs747995814/rs758083265/rs763342616/rs774635553/rs775804919/rs777501989/rs778824022/rs780304015/rs999481982	rs760435019/rs530693513/rs769075647/rs760671629/rs766337268	rs774965942/rs139292842/rs761500733/rs143747405/rs752063850/rs757619804/rs535750445/rs546485473/rs754751028/rs753445357/rs185591817/rs746584861/rs771115588/rs551783887/rs368580747/rs533013436/rs537875110/rs746473286/rs764361746/rs745367365/rs746124940/rs759509927/rs116042952/rs529172575/rs527438736/rs560761689/rs746122827/rs753655821/rs771429283/rs553200684/rs754468473/rs768851482/rs752174587/rs1…
remodeling	R-HSA-1660661	/Sphingolipid de novo biosynthesis/	7.61388	MIMAT0000423	hsa-miR-125b	8877	SPHK1	protein-coding			rs1047314348/rs1239085220/rs1243917464/rs1299691189/rs1330861342/rs200232194/rs750423305/rs760749773/rs772363746/rs774745940/rs929840584/rs1000487755/rs1032308100/rs1159653192/rs1212327468/rs1228104236/rs1276824496/rs1289847116/rs1371459267/rs374232500/rs544497567/rs749990007/rs983576080
remodeling	R-HSA-1660661	/Sphingolipid de novo biosynthesis/	7.61388	MIMAT0000423	hsa-miR-125b	378938	MALAT1	lncRNA			rs1047314348/rs1239085220/rs1243917464/rs1299691189/rs1330861342/rs200232194/rs750423305/rs760749773/rs772363746/rs774745940/rs929840584/rs1000487755/rs1032308100/rs1159653192/rs1212327468/rs1228104236/rs1276824496/rs1289847116/rs1371459267/rs374232500/rs544497567/rs749990007/rs983576080
remodeling	R-HSA-6785807	/Interleukin-4 and Interleukin-13 signaling/	6.46831	MIMAT0003258	hsa-miR-590-5p	6774	STAT3	protein-coding	rs967025387		rs1205608474/rs1231532133/rs147169000/rs375986995/rs376167285/rs781811807/rs782038928/rs782285745/rs782302777/rs782421854/rs782446761/rs782562800/rs782645719/rs879956274/rs915646441
remodeling	R-HSA-6785807	/Interleukin-4 and Interleukin-13 signaling/	6.46831	MIMAT0003258	hsa-miR-590-5p	7040	TGFB1	protein-coding			rs1205608474/rs1231532133/rs147169000/rs375986995/rs376167285/rs781811807/rs782038928/rs782285745/rs782302777/rs782421854/rs782446761/rs782562800/rs782645719/rs879956274/rs915646441
remodeling	R-HSA-6785807	/Interleukin-4 and Interleukin-13 signaling/	6.46831	MIMAT0003258	hsa-miR-590-5p	55000	TUG1	lncRNA			rs1205608474/rs1231532133/rs147169000/rs375986995/rs376167285/rs781811807/rs782038928/rs782285745/rs782302777/rs782421854/rs782446761/rs782562800/rs782645719/rs879956274/rs915646441
remodeling	R-HSA-6785807	/Interleukin-4 and Interleukin-13 signaling/	6.46831	MIMAT0000437	hsa-miR-145	4609	MYC	protein-coding			rs1165764575/rs1278257547/rs1444952352/rs1444964006/rs1469432338/rs1470400867/rs374758814/rs747397286/rs750027849/rs752642714/rs753367149/rs758758189/rs763744978/rs778444513/rs780456011/rs781632630/rs353292/rs4705343
remodeling	R-HSA-6785807	/Interleukin-4 and Interleukin-13 signaling/	6.46831	MIMAT0000437	hsa-miR-145	6935	ZEB1	protein-coding			rs1165764575/rs1278257547/rs1444952352/rs1444964006/rs1469432338/rs1470400867/rs374758814/rs747397286/rs750027849/rs752642714/rs753367149/rs758758189/rs763744978/rs778444513/rs780456011/rs781632630/rs353292/rs4705343
remodeling	R-HSA-6785807	/Interleukin-4 and Interleukin-13 signaling/	6.46831	MIMAT0000437	hsa-miR-145	207	AKT1	protein-coding			rs1165764575/rs1278257547/rs1444952352/rs1444964006/rs1469432338/rs1470400867/rs374758814/rs747397286/rs750027849/rs752642714/rs753367149/rs758758189/rs763744978/rs778444513/rs780456011/rs781632630/rs353292/rs4705343
remodeling	R-HSA-6785807	/Interleukin-4 and Interleukin-13 signaling/	6.46831	MIMAT0000437	hsa-miR-145	6774	STAT3	protein-coding			rs1165764575/rs1278257547/rs1444952352/rs1444964006/rs1469432338/rs1470400867/rs374758814/rs747397286/rs750027849/rs752642714/rs753367149/rs758758189/rs763744978/rs778444513/rs780456011/rs781632630/rs353292/rs4705343
remodeling	R-HSA-6785807	/Interleukin-4 and Interleukin-13 signaling/	6.46831	MIMAT0000437	hsa-miR-145	7422	VEGFA	protein-coding			rs1165764575/rs1278257547/rs1444952352/rs1444964006/rs1469432338/rs1470400867/rs374758814/rs747397286/rs750027849/rs752642714/rs753367149/rs758758189/rs763744978/rs778444513/rs780456011/rs781632630/rs353292/rs4705343
remodeling	R-HSA-6785807	/Interleukin-4 and Interleukin-13 signaling/	6.46831	MIMAT0000437	hsa-miR-145	3688	ITGB1	protein-coding			rs1165764575/rs1278257547/rs1444952352/rs1444964006/rs1469432338/rs1470400867/rs374758814/rs747397286/rs750027849/rs752642714/rs753367149/rs758758189/rs763744978/rs778444513/rs780456011/rs781632630/rs353292/rs4705343
remodeling	R-HSA-6785807	/Interleukin-4 and Interleukin-13 signaling/	6.46831	MIMAT0000437	hsa-miR-145	4313	MMP2	protein-coding	rs1015519826/rs1194014252		rs1165764575/rs1278257547/rs1444952352/rs1444964006/rs1469432338/rs1470400867/rs374758814/rs747397286/rs750027849/rs752642714/rs753367149/rs758758189/rs763744978/rs778444513/rs780456011/rs781632630/rs353292/rs4705343
remodeling	R-HSA-6785807	/Interleukin-4 and Interleukin-13 signaling/	6.46831	MIMAT0000437	hsa-miR-145	6772	STAT1	protein-coding			rs1165764575/rs1278257547/rs1444952352/rs1444964006/rs1469432338/rs1470400867/rs374758814/rs747397286/rs750027849/rs752642714/rs753367149/rs758758189/rs763744978/rs778444513/rs780456011/rs781632630/rs353292/rs4705343
remodeling	R-HSA-6785807	/Interleukin-4 and Interleukin-13 signaling/	6.46831	MIMAT0000437	hsa-miR-145	4312	MMP1	protein-coding			rs1165764575/rs1278257547/rs1444952352/rs1444964006/rs1469432338/rs1470400867/rs374758814/rs747397286/rs750027849/rs752642714/rs753367149/rs758758189/rs763744978/rs778444513/rs780456011/rs781632630/rs353292/rs4705343
remodeling	R-HSA-6785807	/Interleukin-4 and Interleukin-13 signaling/	6.46831	MIMAT0000437	hsa-miR-145	4318	MMP9	protein-coding			rs1165764575/rs1278257547/rs1444952352/rs1444964006/rs1469432338/rs1470400867/rs374758814/rs747397286/rs750027849/rs752642714/rs753367149/rs758758189/rs763744978/rs778444513/rs780456011/rs781632630/rs353292/rs4705343
remodeling	R-HSA-6785807	/Interleukin-4 and Interleukin-13 signaling/	6.46831	MIMAT0000437	hsa-miR-145	595	CCND1	protein-coding			rs1165764575/rs1278257547/rs1444952352/rs1444964006/rs1469432338/rs1470400867/rs374758814/rs747397286/rs750027849/rs752642714/rs753367149/rs758758189/rs763744978/rs778444513/rs780456011/rs781632630/rs353292/rs4705343
remodeling	R-HSA-6785807	/Interleukin-4 and Interleukin-13 signaling/	6.46831	MIMAT0000437	hsa-miR-145	7040	TGFB1	protein-coding			rs1165764575/rs1278257547/rs1444952352/rs1444964006/rs1469432338/rs1470400867/rs374758814/rs747397286/rs750027849/rs752642714/rs753367149/rs758758189/rs763744978/rs778444513/rs780456011/rs781632630/rs353292/rs4705343
remodeling	R-HSA-6785807	/Interleukin-4 and Interleukin-13 signaling/	6.46831	MIMAT0000437	hsa-miR-145	1026	CDKN1A	protein-coding			rs1165764575/rs1278257547/rs1444952352/rs1444964006/rs1469432338/rs1470400867/rs374758814/rs747397286/rs750027849/rs752642714/rs753367149/rs758758189/rs763744978/rs778444513/rs780456011/rs781632630/rs353292/rs4705343
remodeling	R-HSA-6785807	/Interleukin-4 and Interleukin-13 signaling/	6.46831	MIMAT0000437	hsa-miR-145	55000	TUG1	lncRNA			rs1165764575/rs1278257547/rs1444952352/rs1444964006/rs1469432338/rs1470400867/rs374758814/rs747397286/rs750027849/rs752642714/rs753367149/rs758758189/rs763744978/rs778444513/rs780456011/rs781632630/rs353292/rs4705343
remodeling	R-HSA-6785807	/Interleukin-4 and Interleukin-13 signaling/	6.46831	MIMAT0000682	hsa-miR-200a	6935	ZEB1	protein-coding	rs995045758/rs1000039961/rs1169262155/rs1052933897	rs1377467792	rs1052352784/rs1198423109/rs1236869814/rs1322075549/rs1365499333/rs1371092124/rs1451524802/rs202051309/rs553944113/rs577528545/rs747995814/rs758083265/rs763342616/rs774635553/rs775804919/rs777501989/rs778824022/rs780304015/rs999481982
remodeling	R-HSA-6785807	/Interleukin-4 and Interleukin-13 signaling/	6.46831	MIMAT0000682	hsa-miR-200a	207	AKT1	protein-coding			rs1052352784/rs1198423109/rs1236869814/rs1322075549/rs1365499333/rs1371092124/rs1451524802/rs202051309/rs553944113/rs577528545/rs747995814/rs758083265/rs763342616/rs774635553/rs775804919/rs777501989/rs778824022/rs780304015/rs999481982
remodeling	R-HSA-6785807	/Interleukin-4 and Interleukin-13 signaling/	6.46831	MIMAT0000682	hsa-miR-200a	6774	STAT3	protein-coding			rs1052352784/rs1198423109/rs1236869814/rs1322075549/rs1365499333/rs1371092124/rs1451524802/rs202051309/rs553944113/rs577528545/rs747995814/rs758083265/rs763342616/rs774635553/rs775804919/rs777501989/rs778824022/rs780304015/rs999481982
remodeling	R-HSA-6785807	/Interleukin-4 and Interleukin-13 signaling/	6.46831	MIMAT0000682	hsa-miR-200a	4318	MMP9	protein-coding		rs1377467792	rs1052352784/rs1198423109/rs1236869814/rs1322075549/rs1365499333/rs1371092124/rs1451524802/rs202051309/rs553944113/rs577528545/rs747995814/rs758083265/rs763342616/rs774635553/rs775804919/rs777501989/rs778824022/rs780304015/rs999481982
remodeling	R-HSA-6785807	/Interleukin-4 and Interleukin-13 signaling/	6.46831	MIMAT0000682	hsa-miR-200a	595	CCND1	protein-coding	rs758315102/rs1305379282/rs1256433711/rs1183311429	rs1377467792	rs1052352784/rs1198423109/rs1236869814/rs1322075549/rs1365499333/rs1371092124/rs1451524802/rs202051309/rs553944113/rs577528545/rs747995814/rs758083265/rs763342616/rs774635553/rs775804919/rs777501989/rs778824022/rs780304015/rs999481982
remodeling	R-HSA-6785807	/Interleukin-4 and Interleukin-13 signaling/	6.46831	MIMAT0000682	hsa-miR-200a	283120	H19	lncRNA			rs1052352784/rs1198423109/rs1236869814/rs1322075549/rs1365499333/rs1371092124/rs1451524802/rs202051309/rs553944113/rs577528545/rs747995814/rs758083265/rs763342616/rs774635553/rs775804919/rs777501989/rs778824022/rs780304015/rs999481982	rs763940725	rs772078019/rs745757247/rs757261102/rs770364311/rs758433100/rs777961432/rs774584953/rs773068466/rs145181743/rs377382896/rs757028868/rs191489175/rs771161376/rs759634204/rs747646425/rs376249764/rs368703928/rs776309978/rs759134214/rs574750713/rs199553415/rs578029526/rs755930281/rs751309386/rs369974003/rs531028595/rs536873399/rs776494595/rs763137072/rs751574748/rs764394619/rs373445836/rs369312603/rs7…
remodeling	R-HSA-6785807	/Interleukin-4 and Interleukin-13 signaling/	6.46831	MIMAT0001413	hsa-miR-20b-5p	6774	STAT3	protein-coding	rs998394512/rs1480784574/rs1299790750	rs747729219	rs1390592989/rs1430589787/rs750416092/rs768130947
remodeling	R-HSA-6785807	/Interleukin-4 and Interleukin-13 signaling/	6.46831	MIMAT0001413	hsa-miR-20b-5p	7422	VEGFA	protein-coding	rs1377053612/rs1353903332	rs767346918/rs747729219	rs1390592989/rs1430589787/rs750416092/rs768130947
remodeling	R-HSA-6785807	/Interleukin-4 and Interleukin-13 signaling/	6.46831	MIMAT0001413	hsa-miR-20b-5p	3688	ITGB1	protein-coding	rs1242418411/rs1555218485/rs1455621116	rs747729219	rs1390592989/rs1430589787/rs750416092/rs768130947
remodeling	R-HSA-6785807	/Interleukin-4 and Interleukin-13 signaling/	6.46831	MIMAT0001413	hsa-miR-20b-5p	595	CCND1	protein-coding	rs1347630523		rs1390592989/rs1430589787/rs750416092/rs768130947
remodeling	R-HSA-6785807	/Interleukin-4 and Interleukin-13 signaling/	6.46831	MIMAT0001413	hsa-miR-20b-5p	1026	CDKN1A	protein-coding	rs1232064352	rs767346918/rs747729219	rs1390592989/rs1430589787/rs750416092/rs768130947
remodeling	R-HSA-6785807	/Interleukin-4 and Interleukin-13 signaling/	6.46831	MIMAT0001413	hsa-miR-20b-5p	283120	H19	lncRNA			rs1390592989/rs1430589787/rs750416092/rs768130947	rs772197020	rs763810508/rs755930281/rs578029526/rs199553415/rs574750713/rs759134214/rs751741836/rs776309978/rs368703928/rs376249764/rs747646425/rs759634204/rs771161376/rs866347619/rs191489175/rs757028868/rs544222336/rs377382896/rs145181743/rs567946239/rs761454175/rs773068466/rs754196445/rs774584953/rs777961432/rs758433100/rs770364311/rs779181816/rs757261102/rs745757247/rs772078019/rs751635496/rs775800947/rs7…
remodeling	R-HSA-6785807	/Interleukin-4 and Interleukin-13 signaling/	6.46831	MIMAT0000103	hsa-miR-106a	3553	IL1B	protein-coding			rs1267006698/rs1288434686/rs1331088705/rs1402955110/rs746358668/rs770234113/rs916349647/rs990537719
remodeling	R-HSA-6785807	/Interleukin-4 and Interleukin-13 signaling/	6.46831	MIMAT0000103	hsa-miR-106a	6774	STAT3	protein-coding	rs1299790750/rs1480784574/rs998394512		rs1267006698/rs1288434686/rs1331088705/rs1402955110/rs746358668/rs770234113/rs916349647/rs990537719
remodeling	R-HSA-6785807	/Interleukin-4 and Interleukin-13 signaling/	6.46831	MIMAT0000103	hsa-miR-106a	3586	IL10	protein-coding			rs1267006698/rs1288434686/rs1331088705/rs1402955110/rs746358668/rs770234113/rs916349647/rs990537719
remodeling	R-HSA-6785807	/Interleukin-4 and Interleukin-13 signaling/	6.46831	MIMAT0000103	hsa-miR-106a	7422	VEGFA	protein-coding	rs1377053612/rs1353903332		rs1267006698/rs1288434686/rs1331088705/rs1402955110/rs746358668/rs770234113/rs916349647/rs990537719
remodeling	R-HSA-6785807	/Interleukin-4 and Interleukin-13 signaling/	6.46831	MIMAT0000103	hsa-miR-106a	3688	ITGB1	protein-coding	rs1242418411/rs1455621116/rs1555218485		rs1267006698/rs1288434686/rs1331088705/rs1402955110/rs746358668/rs770234113/rs916349647/rs990537719
remodeling	R-HSA-6785807	/Interleukin-4 and Interleukin-13 signaling/	6.46831	MIMAT0000103	hsa-miR-106a	3576	CXCL8	protein-coding	rs201400317/rs1460089087/rs1208318712		rs1267006698/rs1288434686/rs1331088705/rs1402955110/rs746358668/rs770234113/rs916349647/rs990537719
remodeling	R-HSA-6785807	/Interleukin-4 and Interleukin-13 signaling/	6.46831	MIMAT0000103	hsa-miR-106a	3569	IL6	protein-coding			rs1267006698/rs1288434686/rs1331088705/rs1402955110/rs746358668/rs770234113/rs916349647/rs990537719
remodeling	R-HSA-6785807	/Interleukin-4 and Interleukin-13 signaling/	6.46831	MIMAT0000103	hsa-miR-106a	595	CCND1	protein-coding	rs1347630523		rs1267006698/rs1288434686/rs1331088705/rs1402955110/rs746358668/rs770234113/rs916349647/rs990537719
remodeling	R-HSA-6785807	/Interleukin-4 and Interleukin-13 signaling/	6.46831	MIMAT0000103	hsa-miR-106a	7040	TGFB1	protein-coding			rs1267006698/rs1288434686/rs1331088705/rs1402955110/rs746358668/rs770234113/rs916349647/rs990537719
remodeling	R-HSA-6785807	/Interleukin-4 and Interleukin-13 signaling/	6.46831	MIMAT0000103	hsa-miR-106a	1026	CDKN1A	protein-coding	rs1232064352		rs1267006698/rs1288434686/rs1331088705/rs1402955110/rs746358668/rs770234113/rs916349647/rs990537719
remodeling	R-HSA-6785807	/Interleukin-4 and Interleukin-13 signaling/	6.46831	MIMAT0000103	hsa-miR-106a	283120	H19	lncRNA			rs1267006698/rs1288434686/rs1331088705/rs1402955110/rs746358668/rs770234113/rs916349647/rs990537719	rs772197020	rs759134214/rs776309978/rs751741836/rs755930281/rs763810508/rs578029526/rs199553415/rs574750713/rs759634204/rs771161376/rs757028868/rs191489175/rs866347619/rs376249764/rs368703928/rs747646425/rs761454175/rs773068466/rs774584953/rs754196445/rs544222336/rs145181743/rs377382896/rs567946239/rs779181816/rs757261102/rs745757247/rs772078019/rs758433100/rs777961432/rs770364311/rs749195277/rs771336967/rs3…
remodeling	R-HSA-6785807	/Interleukin-4 and Interleukin-13 signaling/	6.46831	MIMAT0000076	hsa-miR-21-5p	5295	PIK3R1	protein-coding	rs1029597660/rs1479543815/rs980994295		rs1220507102/rs1377260723/rs375409923/rs746383582/rs749388493/rs755966556
remodeling	R-HSA-6785807	/Interleukin-4 and Interleukin-13 signaling/	6.46831	MIMAT0000076	hsa-miR-21-5p	4609	MYC	protein-coding			rs1220507102/rs1377260723/rs375409923/rs746383582/rs749388493/rs755966556
remodeling	R-HSA-6785807	/Interleukin-4 and Interleukin-13 signaling/	6.46831	MIMAT0000076	hsa-miR-21-5p	2308	FOXO1	protein-coding	rs923986345/rs1367594837/rs1043185540		rs1220507102/rs1377260723/rs375409923/rs746383582/rs749388493/rs755966556
remodeling	R-HSA-6785807	/Interleukin-4 and Interleukin-13 signaling/	6.46831	MIMAT0000076	hsa-miR-21-5p	3553	IL1B	protein-coding			rs1220507102/rs1377260723/rs375409923/rs746383582/rs749388493/rs755966556
remodeling	R-HSA-6785807	/Interleukin-4 and Interleukin-13 signaling/	6.46831	MIMAT0000076	hsa-miR-21-5p	6774	STAT3	protein-coding	rs967025387		rs1220507102/rs1377260723/rs375409923/rs746383582/rs749388493/rs755966556
remodeling	R-HSA-6785807	/Interleukin-4 and Interleukin-13 signaling/	6.46831	MIMAT0000076	hsa-miR-21-5p	7422	VEGFA	protein-coding			rs1220507102/rs1377260723/rs375409923/rs746383582/rs749388493/rs755966556
remodeling	R-HSA-6785807	/Interleukin-4 and Interleukin-13 signaling/	6.46831	MIMAT0000076	hsa-miR-21-5p	4313	MMP2	protein-coding	rs1413941472/rs1385722174		rs1220507102/rs1377260723/rs375409923/rs746383582/rs749388493/rs755966556
remodeling	R-HSA-6785807	/Interleukin-4 and Interleukin-13 signaling/	6.46831	MIMAT0000076	hsa-miR-21-5p	596	BCL2	protein-coding	rs901153002		rs1220507102/rs1377260723/rs375409923/rs746383582/rs749388493/rs755966556
remodeling	R-HSA-6785807	/Interleukin-4 and Interleukin-13 signaling/	6.46831	MIMAT0000076	hsa-miR-21-5p	4318	MMP9	protein-coding			rs1220507102/rs1377260723/rs375409923/rs746383582/rs749388493/rs755966556
remodeling	R-HSA-6785807	/Interleukin-4 and Interleukin-13 signaling/	6.46831	MIMAT0000076	hsa-miR-21-5p	595	CCND1	protein-coding			rs1220507102/rs1377260723/rs375409923/rs746383582/rs749388493/rs755966556
remodeling	R-HSA-6785807	/Interleukin-4 and Interleukin-13 signaling/	6.46831	MIMAT0000076	hsa-miR-21-5p	7040	TGFB1	protein-coding			rs1220507102/rs1377260723/rs375409923/rs746383582/rs749388493/rs755966556
remodeling	R-HSA-6785807	/Interleukin-4 and Interleukin-13 signaling/	6.46831	MIMAT0000076	hsa-miR-21-5p	3383	ICAM1	protein-coding			rs1220507102/rs1377260723/rs375409923/rs746383582/rs749388493/rs755966556
remodeling	R-HSA-6785807	/Interleukin-4 and Interleukin-13 signaling/	6.46831	MIMAT0000076	hsa-miR-21-5p	283120	H19	lncRNA			rs1220507102/rs1377260723/rs375409923/rs746383582/rs749388493/rs755966556
remodeling	R-HSA-6785807	/Interleukin-4 and Interleukin-13 signaling/	6.46831	MIMAT0000450	hsa-miR-149	3553	IL1B	protein-coding	rs1332228850		rs1035742243/rs1040801427/rs1236334592/rs1279054554/rs1284538933/rs1341642538/rs1349217248/rs1353517977/rs1378389321/rs1436952205/rs1444693822/rs1488152983/rs2292832/rs529866043/rs545070597/rs71428439/rs762457734/rs771452552/rs776925770/rs889084835/rs909108369/rs933053137/rs950715248/rs983871621/rs22928323
remodeling	R-HSA-6785807	/Interleukin-4 and Interleukin-13 signaling/	6.46831	MIMAT0000450	hsa-miR-149	7124	TNF	protein-coding			rs1035742243/rs1040801427/rs1236334592/rs1279054554/rs1284538933/rs1341642538/rs1349217248/rs1353517977/rs1378389321/rs1436952205/rs1444693822/rs1488152983/rs2292832/rs529866043/rs545070597/rs71428439/rs762457734/rs771452552/rs776925770/rs889084835/rs909108369/rs933053137/rs950715248/rs983871621/rs22928323
remodeling	R-HSA-6785807	/Interleukin-4 and Interleukin-13 signaling/	6.46831	MIMAT0000450	hsa-miR-149	3569	IL6	protein-coding	rs929232951		rs1035742243/rs1040801427/rs1236334592/rs1279054554/rs1284538933/rs1341642538/rs1349217248/rs1353517977/rs1378389321/rs1436952205/rs1444693822/rs1488152983/rs2292832/rs529866043/rs545070597/rs71428439/rs762457734/rs771452552/rs776925770/rs889084835/rs909108369/rs933053137/rs950715248/rs983871621/rs22928323
remodeling	R-HSA-6785807	/Interleukin-4 and Interleukin-13 signaling/	6.46831	MIMAT0000450	hsa-miR-149	5820	PVT1	lncRNA			rs1035742243/rs1040801427/rs1236334592/rs1279054554/rs1284538933/rs1341642538/rs1349217248/rs1353517977/rs1378389321/rs1436952205/rs1444693822/rs1488152983/rs2292832/rs529866043/rs545070597/rs71428439/rs762457734/rs771452552/rs776925770/rs889084835/rs909108369/rs933053137/rs950715248/rs983871621/rs22928323
remodeling	R-HSA-6785807	/Interleukin-4 and Interleukin-13 signaling/	6.46831	MIMAT0000681	hsa-miR-29c	7422	VEGFA	protein-coding			rs1174954347/rs1414779791/rs1432333719/rs1480137871/rs1488754218/rs774612183
remodeling	R-HSA-6785807	/Interleukin-4 and Interleukin-13 signaling/	6.46831	MIMAT0000681	hsa-miR-29c	3688	ITGB1	protein-coding			rs1174954347/rs1414779791/rs1432333719/rs1480137871/rs1488754218/rs774612183
remodeling	R-HSA-6785807	/Interleukin-4 and Interleukin-13 signaling/	6.46831	MIMAT0000681	hsa-miR-29c	4313	MMP2	protein-coding	rs1259333685		rs1174954347/rs1414779791/rs1432333719/rs1480137871/rs1488754218/rs774612183
remodeling	R-HSA-6785807	/Interleukin-4 and Interleukin-13 signaling/	6.46831	MIMAT0000681	hsa-miR-29c	596	BCL2	protein-coding	rs1478471109		rs1174954347/rs1414779791/rs1432333719/rs1480137871/rs1488754218/rs774612183
remodeling	R-HSA-6785807	/Interleukin-4 and Interleukin-13 signaling/	6.46831	MIMAT0000681	hsa-miR-29c	5820	PVT1	lncRNA			rs1174954347/rs1414779791/rs1432333719/rs1480137871/rs1488754218/rs774612183	rs575212109	rs546208342/rs565121507/rs146329008/rs561567238/rs746634635/rs368061169/rs561339203/rs146523404/rs778783438/rs764903876/rs79878267
remodeling	R-HSA-6785807	/Interleukin-4 and Interleukin-13 signaling/	6.46831	MIMAT0000451	hsa-miR-150	6935	ZEB1	protein-coding	rs751438818		rs1156899590/rs1215819682/rs1273951293/rs1309452250/rs1336054658/rs1402919744/rs1453842625/rs747930211/rs756041297/rs780992157/rs867968130/rs867981504/rs879464903/rs988595443/rs997247915
remodeling	R-HSA-6785807	/Interleukin-4 and Interleukin-13 signaling/	6.46831	MIMAT0000451	hsa-miR-150	7422	VEGFA	protein-coding	rs1251789402		rs1156899590/rs1215819682/rs1273951293/rs1309452250/rs1336054658/rs1402919744/rs1453842625/rs747930211/rs756041297/rs780992157/rs867968130/rs867981504/rs879464903/rs988595443/rs997247915
remodeling	R-HSA-6785807	/Interleukin-4 and Interleukin-13 signaling/	6.46831	MIMAT0000451	hsa-miR-150	6772	STAT1	protein-coding	rs562899714/rs1286254077/rs139958571		rs1156899590/rs1215819682/rs1273951293/rs1309452250/rs1336054658/rs1402919744/rs1453842625/rs747930211/rs756041297/rs780992157/rs867968130/rs867981504/rs879464903/rs988595443/rs997247915
remodeling	R-HSA-6785807	/Interleukin-4 and Interleukin-13 signaling/	6.46831	MIMAT0000451	hsa-miR-150	618	BCYRN1	lncRNA			rs1156899590/rs1215819682/rs1273951293/rs1309452250/rs1336054658/rs1402919744/rs1453842625/rs747930211/rs756041297/rs780992157/rs867968130/rs867981504/rs879464903/rs988595443/rs997247915	rs10208870/rs754169703	rs754169703/rs796116201/rs543914948/rs118049718/rs775511999/rs185955638/rs541958311/rs182786558/rs567545971/rs781612131/rs534773712/rs536554443/rs186938182/rs79562271/rs377648524/rs141540557/rs764343585/rs146019292/rs569267403/rs777153427/rs150802203/rs567841055/rs776320787/rs866495514/rs781417319/rs149867303/rs572560163/rs372068864/rs554570661/rs138465816/rs192467107/rs552823677/rs201756493/rs59…
remodeling	R-HSA-6785807	/Interleukin-4 and Interleukin-13 signaling/	6.46831	MIMAT0000076	hsa-miR-21-5p	60674	GAS5	lncRNA			rs1220507102/rs1377260723/rs375409923/rs746383582/rs749388493/rs755966556
remodeling	R-HSA-6785807	/Interleukin-4 and Interleukin-13 signaling/	6.46831	MIMAT0000682	hsa-miR-200a	378938	MALAT1	lncRNA			rs1052352784/rs1198423109/rs1236869814/rs1322075549/rs1365499333/rs1371092124/rs1451524802/rs202051309/rs553944113/rs577528545/rs747995814/rs758083265/rs763342616/rs774635553/rs775804919/rs777501989/rs778824022/rs780304015/rs999481982	rs760671629/rs766337268/rs760435019/rs530693513/rs769075647	rs759297664/rs760960661/rs755019671/rs374531526/rs145156627/rs748471041/rs563857678/rs752560298/rs757497822/rs758982959/rs554295010/rs749011780/rs751806189/rs757530763/rs752072309/rs187673447/rs756679074/rs759128356/rs3842272/rs764332302/rs766252481/rs746788387/rs768231116/rs534538718/rs538195270/rs751685136/rs761013592/rs767744327/rs759544549/rs755939890/rs764122348/rs758662391/rs370213573/rs755…
remodeling	R-HSA-6785807	/Interleukin-4 and Interleukin-13 signaling/	6.46831	MIMAT0000274	hsa-miR-217	6935	ZEB1	protein-coding	rs565384481/rs1159704709	rs1463993894	rs1164777232/rs1231241457/rs1288621046/rs1314207199/rs1379316079/rs150436368/rs372120803/rs529388681/rs551445767/rs565149335/rs746872254/rs748103211/rs759751875/rs766667590/rs768155300/rs770623568/rs772002157/rs778331957/rs867002243/rs954446257
remodeling	R-HSA-6785807	/Interleukin-4 and Interleukin-13 signaling/	6.46831	MIMAT0000274	hsa-miR-217	378938	MALAT1	lncRNA			rs1164777232/rs1231241457/rs1288621046/rs1314207199/rs1379316079/rs150436368/rs372120803/rs529388681/rs551445767/rs565149335/rs746872254/rs748103211/rs759751875/rs766667590/rs768155300/rs770623568/rs772002157/rs778331957/rs867002243/rs954446257	rs776720755/rs746166773/rs745705097/rs774126624/rs761796302	rs753365730/rs540418376/rs199531288/rs777394947/rs771047379/rs755942337/rs565438654/rs369705830/rs370341315/rs770610888/rs748268114/rs746446752/rs186612852/rs768319236/rs372084939/rs529219258/rs751352292/rs148394780/rs781244701/rs761796302/rs768326188/rs752816490/rs754979076/rs752466660/rs761800686/rs764181953/rs535944691/rs755157861/rs376210739/rs764122348/rs758662391/rs370213573/rs755939890/rs7…
remodeling	R-HSA-6785807	/Interleukin-4 and Interleukin-13 signaling/	6.46831	MIMAT0000451	hsa-miR-150	378938	MALAT1	lncRNA			rs1156899590/rs1215819682/rs1273951293/rs1309452250/rs1336054658/rs1402919744/rs1453842625/rs747930211/rs756041297/rs780992157/rs867968130/rs867981504/rs879464903/rs988595443/rs997247915	rs878920522/rs554795862	rs533622946/rs369753867/rs183218611/rs191000196/rs748159274/rs528878563/rs746005094/rs757452867/rs183072922/rs147652295/rs753328678/rs772946161/rs747294826/rs548248685/rs377540153/rs564769472/rs746709554/rs771212312/rs543478457/rs750533228/rs374165581/rs758955792/rs754970662/rs750476123/rs752587609/rs371114844/rs759670264/rs764860905/rs750482441/rs753611078/rs367865679/rs763356072/rs745868919/rs7…
remodeling	R-HSA-6785807	/Interleukin-4 and Interleukin-13 signaling/	6.46831	MIMAT0000265	hsa-miR-204-5p	3553	IL1B	protein-coding	rs188964071	rs767146880	rs112971695/rs1158935835/rs1204623489/rs1251650660/rs1305577537/rs1313513739/rs1363518615/rs1367091682/rs1423551673/rs201632779/rs371413087/rs372957348/rs376176046/rs548588673/rs748489850/rs761910966/rs767961175/rs774996981/rs779027118/rs886098212/rs886655492/rs921908869
remodeling	R-HSA-6785807	/Interleukin-4 and Interleukin-13 signaling/	6.46831	MIMAT0000265	hsa-miR-204-5p	3717	JAK2	protein-coding	rs1043961650/rs1449492367	rs767146880	rs112971695/rs1158935835/rs1204623489/rs1251650660/rs1305577537/rs1313513739/rs1363518615/rs1367091682/rs1423551673/rs201632779/rs371413087/rs372957348/rs376176046/rs548588673/rs748489850/rs761910966/rs767961175/rs774996981/rs779027118/rs886098212/rs886655492/rs921908869
remodeling	R-HSA-6785807	/Interleukin-4 and Interleukin-13 signaling/	6.46831	MIMAT0000265	hsa-miR-204-5p	5743	PTGS2	protein-coding			rs112971695/rs1158935835/rs1204623489/rs1251650660/rs1305577537/rs1313513739/rs1363518615/rs1367091682/rs1423551673/rs201632779/rs371413087/rs372957348/rs376176046/rs548588673/rs748489850/rs761910966/rs767961175/rs774996981/rs779027118/rs886098212/rs886655492/rs921908869
remodeling	R-HSA-6785807	/Interleukin-4 and Interleukin-13 signaling/	6.46831	MIMAT0000265	hsa-miR-204-5p	3576	CXCL8	protein-coding			rs112971695/rs1158935835/rs1204623489/rs1251650660/rs1305577537/rs1313513739/rs1363518615/rs1367091682/rs1423551673/rs201632779/rs371413087/rs372957348/rs376176046/rs548588673/rs748489850/rs761910966/rs767961175/rs774996981/rs779027118/rs886098212/rs886655492/rs921908869
remodeling	R-HSA-6785807	/Interleukin-4 and Interleukin-13 signaling/	6.46831	MIMAT0000265	hsa-miR-204-5p	596	BCL2	protein-coding	rs1441577463/rs1437536876/rs1161714479/rs996163648		rs112971695/rs1158935835/rs1204623489/rs1251650660/rs1305577537/rs1313513739/rs1363518615/rs1367091682/rs1423551673/rs201632779/rs371413087/rs372957348/rs376176046/rs548588673/rs748489850/rs761910966/rs767961175/rs774996981/rs779027118/rs886098212/rs886655492/rs921908869
remodeling	R-HSA-6785807	/Interleukin-4 and Interleukin-13 signaling/	6.46831	MIMAT0000265	hsa-miR-204-5p	4318	MMP9	protein-coding	rs1190289131	rs767146880	rs112971695/rs1158935835/rs1204623489/rs1251650660/rs1305577537/rs1313513739/rs1363518615/rs1367091682/rs1423551673/rs201632779/rs371413087/rs372957348/rs376176046/rs548588673/rs748489850/rs761910966/rs767961175/rs774996981/rs779027118/rs886098212/rs886655492/rs921908869
remodeling	R-HSA-6785807	/Interleukin-4 and Interleukin-13 signaling/	6.46831	MIMAT0000265	hsa-miR-204-5p	378938	MALAT1	lncRNA			rs112971695/rs1158935835/rs1204623489/rs1251650660/rs1305577537/rs1313513739/rs1363518615/rs1367091682/rs1423551673/rs201632779/rs371413087/rs372957348/rs376176046/rs548588673/rs748489850/rs761910966/rs767961175/rs774996981/rs779027118/rs886098212/rs886655492/rs921908869	rs767576036/rs543604816/rs761510116/rs372231834/rs771936959	rs746124940/rs759509927/rs116042952/rs746473286/rs745367365/rs764361746/rs112676515/rs752174587/rs78163561/rs370996930/rs553200684/rs753655821/rs754468473/rs529172575/rs560761689/rs746122827/rs527438736/rs754751028/rs546485473/rs185591817/rs753445357/rs752063850/rs143747405/rs757619804/rs535750445/rs761500733/rs774965942/rs139292842/rs537875110/rs368580747/rs533013436/rs551783887/rs746584861/rs74…
remodeling	R-HSA-6785807	/Interleukin-4 and Interleukin-13 signaling/	6.46831	MIMAT0000646	hsa-miR-155	6778	STAT6	protein-coding			rs1268955239/rs140021681/rs774655561/rs914839104/rs12979860/rs767649
remodeling	R-HSA-6785807	/Interleukin-4 and Interleukin-13 signaling/	6.46831	MIMAT0000646	hsa-miR-155	6356	CCL11	protein-coding			rs1268955239/rs140021681/rs774655561/rs914839104/rs12979860/rs767649
remodeling	R-HSA-6785807	/Interleukin-4 and Interleukin-13 signaling/	6.46831	MIMAT0000646	hsa-miR-155	5295	PIK3R1	protein-coding			rs1268955239/rs140021681/rs774655561/rs914839104/rs12979860/rs767649
remodeling	R-HSA-6785807	/Interleukin-4 and Interleukin-13 signaling/	6.46831	MIMAT0000646	hsa-miR-155	4609	MYC	protein-coding			rs1268955239/rs140021681/rs774655561/rs914839104/rs12979860/rs767649
remodeling	R-HSA-6785807	/Interleukin-4 and Interleukin-13 signaling/	6.46831	MIMAT0000646	hsa-miR-155	207	AKT1	protein-coding			rs1268955239/rs140021681/rs774655561/rs914839104/rs12979860/rs767649
remodeling	R-HSA-6785807	/Interleukin-4 and Interleukin-13 signaling/	6.46831	MIMAT0000646	hsa-miR-155	6774	STAT3	protein-coding			rs1268955239/rs140021681/rs774655561/rs914839104/rs12979860/rs767649
remodeling	R-HSA-6785807	/Interleukin-4 and Interleukin-13 signaling/	6.46831	MIMAT0000646	hsa-miR-155	3596	IL13	protein-coding	rs201185816/rs1000978586/rs202101165		rs1268955239/rs140021681/rs774655561/rs914839104/rs12979860/rs767649
remodeling	R-HSA-6785807	/Interleukin-4 and Interleukin-13 signaling/	6.46831	MIMAT0000646	hsa-miR-155	6347	CCL2	protein-coding			rs1268955239/rs140021681/rs774655561/rs914839104/rs12979860/rs767649
remodeling	R-HSA-6785807	/Interleukin-4 and Interleukin-13 signaling/	6.46831	MIMAT0000646	hsa-miR-155	3576	CXCL8	protein-coding			rs1268955239/rs140021681/rs774655561/rs914839104/rs12979860/rs767649
remodeling	R-HSA-6785807	/Interleukin-4 and Interleukin-13 signaling/	6.46831	MIMAT0000646	hsa-miR-155	6772	STAT1	protein-coding	rs1046888151		rs1268955239/rs140021681/rs774655561/rs914839104/rs12979860/rs767649
remodeling	R-HSA-6785807	/Interleukin-4 and Interleukin-13 signaling/	6.46831	MIMAT0000646	hsa-miR-155	7124	TNF	protein-coding			rs1268955239/rs140021681/rs774655561/rs914839104/rs12979860/rs767649
remodeling	R-HSA-6785807	/Interleukin-4 and Interleukin-13 signaling/	6.46831	MIMAT0000646	hsa-miR-155	2247	FGF2	protein-coding	rs1376584405		rs1268955239/rs140021681/rs774655561/rs914839104/rs12979860/rs767649
remodeling	R-HSA-6785807	/Interleukin-4 and Interleukin-13 signaling/	6.46831	MIMAT0000646	hsa-miR-155	3569	IL6	protein-coding			rs1268955239/rs140021681/rs774655561/rs914839104/rs12979860/rs767649
remodeling	R-HSA-6785807	/Interleukin-4 and Interleukin-13 signaling/	6.46831	MIMAT0000646	hsa-miR-155	595	CCND1	protein-coding	rs899783172		rs1268955239/rs140021681/rs774655561/rs914839104/rs12979860/rs767649
remodeling	R-HSA-6785807	/Interleukin-4 and Interleukin-13 signaling/	6.46831	MIMAT0000646	hsa-miR-155	1026	CDKN1A	protein-coding			rs1268955239/rs140021681/rs774655561/rs914839104/rs12979860/rs767649
remodeling	R-HSA-6785807	/Interleukin-4 and Interleukin-13 signaling/	6.46831	MIMAT0000646	hsa-miR-155	3383	ICAM1	protein-coding			rs1268955239/rs140021681/rs774655561/rs914839104/rs12979860/rs767649
remodeling	R-HSA-6785807	/Interleukin-4 and Interleukin-13 signaling/	6.46831	MIMAT0000646	hsa-miR-155	378938	MALAT1	lncRNA			rs1268955239/rs140021681/rs774655561/rs914839104/rs12979860/rs767649	rs765499057/rs764699354/rs189435941	rs767098054/rs189575055/rs754396776/rs529219258/rs751352292/rs754979076/rs752816490/rs761796302/rs764181953/rs761800686/rs117197658/rs148394780/rs376210739/rs755157861/rs535944691/rs199531288/rs540418376/rs753365730/rs369705830/rs565438654/rs755942337/rs771047379/rs770610888/rs370341315/rs748268114/rs772764309/rs186612852/rs372084939/rs746446752/rs3842272/rs764332302/rs759128356/rs187673447/rs756…
remodeling	R-HSA-6785807	/Interleukin-4 and Interleukin-13 signaling/	6.46831	MIMAT0000728	hsa-miR-375	4609	MYC	protein-coding			rs1034831221/rs1246796367/rs952152088/rs959229647
remodeling	R-HSA-6785807	/Interleukin-4 and Interleukin-13 signaling/	6.46831	MIMAT0000728	hsa-miR-375	6774	STAT3	protein-coding			rs1034831221/rs1246796367/rs952152088/rs959229647
remodeling	R-HSA-6785807	/Interleukin-4 and Interleukin-13 signaling/	6.46831	MIMAT0000728	hsa-miR-375	3717	JAK2	protein-coding	rs903863375/rs1043961650/rs1341764469/rs763010666/rs966081063		rs1034831221/rs1246796367/rs952152088/rs959229647
remodeling	R-HSA-6785807	/Interleukin-4 and Interleukin-13 signaling/	6.46831	MIMAT0000728	hsa-miR-375	3688	ITGB1	protein-coding			rs1034831221/rs1246796367/rs952152088/rs959229647
remodeling	R-HSA-6785807	/Interleukin-4 and Interleukin-13 signaling/	6.46831	MIMAT0000728	hsa-miR-375	596	BCL2	protein-coding	rs1339457118/rs1481284196		rs1034831221/rs1246796367/rs952152088/rs959229647
remodeling	R-HSA-6785807	/Interleukin-4 and Interleukin-13 signaling/	6.46831	MIMAT0000728	hsa-miR-375	378938	MALAT1	lncRNA			rs1034831221/rs1246796367/rs952152088/rs959229647	rs747994979	rs184444254/rs376153746/rs535597883/rs199502340/rs191360999/rs140618173/rs548914753/rs111897520/rs539545878/rs553340324/rs528013347/rs545947861/rs374990646/rs748305163/rs11540798/rs572561045/rs571937290/rs368325028/rs189435941/rs539662901/rs551274722/rs191315812/rs11540792/rs111531665/rs184882219/rs372991454/rs747268090/rs141963960/rs747140887/rs186457956/rs540618147/rs747285244/rs554589262/rs531…
remodeling	R-HSA-6785807	/Interleukin-4 and Interleukin-13 signaling/	6.46831	MIMAT0000423	hsa-miR-125b	207	AKT1	protein-coding			rs1047314348/rs1239085220/rs1243917464/rs1299691189/rs1330861342/rs200232194/rs750423305/rs760749773/rs772363746/rs774745940/rs929840584/rs1000487755/rs1032308100/rs1159653192/rs1212327468/rs1228104236/rs1276824496/rs1289847116/rs1371459267/rs374232500/rs544497567/rs749990007/rs983576080
remodeling	R-HSA-6785807	/Interleukin-4 and Interleukin-13 signaling/	6.46831	MIMAT0000423	hsa-miR-125b	6774	STAT3	protein-coding	rs1328053675/rs548332594/rs958668641/rs985294547		rs1047314348/rs1239085220/rs1243917464/rs1299691189/rs1330861342/rs200232194/rs750423305/rs760749773/rs772363746/rs774745940/rs929840584/rs1000487755/rs1032308100/rs1159653192/rs1212327468/rs1228104236/rs1276824496/rs1289847116/rs1371459267/rs374232500/rs544497567/rs749990007/rs983576080
remodeling	R-HSA-6785807	/Interleukin-4 and Interleukin-13 signaling/	6.46831	MIMAT0000423	hsa-miR-125b	3717	JAK2	protein-coding			rs1047314348/rs1239085220/rs1243917464/rs1299691189/rs1330861342/rs200232194/rs750423305/rs760749773/rs772363746/rs774745940/rs929840584/rs1000487755/rs1032308100/rs1159653192/rs1212327468/rs1228104236/rs1276824496/rs1289847116/rs1371459267/rs374232500/rs544497567/rs749990007/rs983576080
remodeling	R-HSA-6785807	/Interleukin-4 and Interleukin-13 signaling/	6.46831	MIMAT0000423	hsa-miR-125b	4313	MMP2	protein-coding			rs1047314348/rs1239085220/rs1243917464/rs1299691189/rs1330861342/rs200232194/rs750423305/rs760749773/rs772363746/rs774745940/rs929840584/rs1000487755/rs1032308100/rs1159653192/rs1212327468/rs1228104236/rs1276824496/rs1289847116/rs1371459267/rs374232500/rs544497567/rs749990007/rs983576080
remodeling	R-HSA-6785807	/Interleukin-4 and Interleukin-13 signaling/	6.46831	MIMAT0000423	hsa-miR-125b	596	BCL2	protein-coding	rs77530335/rs1473244850/rs1281450331/rs4987862/rs1194757395/rs1364460400/rs1315815325/rs117640948/rs1050314650/rs1223830942		rs1047314348/rs1239085220/rs1243917464/rs1299691189/rs1330861342/rs200232194/rs750423305/rs760749773/rs772363746/rs774745940/rs929840584/rs1000487755/rs1032308100/rs1159653192/rs1212327468/rs1228104236/rs1276824496/rs1289847116/rs1371459267/rs374232500/rs544497567/rs749990007/rs983576080
remodeling	R-HSA-6785807	/Interleukin-4 and Interleukin-13 signaling/	6.46831	MIMAT0000423	hsa-miR-125b	7124	TNF	protein-coding			rs1047314348/rs1239085220/rs1243917464/rs1299691189/rs1330861342/rs200232194/rs750423305/rs760749773/rs772363746/rs774745940/rs929840584/rs1000487755/rs1032308100/rs1159653192/rs1212327468/rs1228104236/rs1276824496/rs1289847116/rs1371459267/rs374232500/rs544497567/rs749990007/rs983576080
remodeling	R-HSA-6785807	/Interleukin-4 and Interleukin-13 signaling/	6.46831	MIMAT0000423	hsa-miR-125b	240	ALOX5	protein-coding	rs1341795344		rs1047314348/rs1239085220/rs1243917464/rs1299691189/rs1330861342/rs200232194/rs750423305/rs760749773/rs772363746/rs774745940/rs929840584/rs1000487755/rs1032308100/rs1159653192/rs1212327468/rs1228104236/rs1276824496/rs1289847116/rs1371459267/rs374232500/rs544497567/rs749990007/rs983576080
remodeling	R-HSA-6785807	/Interleukin-4 and Interleukin-13 signaling/	6.46831	MIMAT0000423	hsa-miR-125b	3662	IRF4	protein-coding	rs971541091/rs545036929/rs569591347		rs1047314348/rs1239085220/rs1243917464/rs1299691189/rs1330861342/rs200232194/rs750423305/rs760749773/rs772363746/rs774745940/rs929840584/rs1000487755/rs1032308100/rs1159653192/rs1212327468/rs1228104236/rs1276824496/rs1289847116/rs1371459267/rs374232500/rs544497567/rs749990007/rs983576080
remodeling	R-HSA-6785807	/Interleukin-4 and Interleukin-13 signaling/	6.46831	MIMAT0000423	hsa-miR-125b	3383	ICAM1	protein-coding	rs1356229033/rs1263160286		rs1047314348/rs1239085220/rs1243917464/rs1299691189/rs1330861342/rs200232194/rs750423305/rs760749773/rs772363746/rs774745940/rs929840584/rs1000487755/rs1032308100/rs1159653192/rs1212327468/rs1228104236/rs1276824496/rs1289847116/rs1371459267/rs374232500/rs544497567/rs749990007/rs983576080
remodeling	R-HSA-6785807	/Interleukin-4 and Interleukin-13 signaling/	6.46831	MIMAT0000423	hsa-miR-125b	378938	MALAT1	lncRNA			rs1047314348/rs1239085220/rs1243917464/rs1299691189/rs1330861342/rs200232194/rs750423305/rs760749773/rs772363746/rs774745940/rs929840584/rs1000487755/rs1032308100/rs1159653192/rs1212327468/rs1228104236/rs1276824496/rs1289847116/rs1371459267/rs374232500/rs544497567/rs749990007/rs983576080
hyperresponsiveness	WP1449	/Regulation of toll-like receptor signaling pathway/	14.1097	MIMAT0000076	hsa-miR-21-5p	3553	IL1B	protein-coding			rs1220507102/rs1377260723/rs375409923/rs746383582/rs749388493/rs755966556
hyperresponsiveness	WP1449	/Regulation of toll-like receptor signaling pathway/	14.1097	MIMAT0000076	hsa-miR-21-5p	7099	TLR4	protein-coding	rs1429236426/rs1448625764/rs200759610/rs201226908		rs1220507102/rs1377260723/rs375409923/rs746383582/rs749388493/rs755966556
hyperresponsiveness	WP1449	/Regulation of toll-like receptor signaling pathway/	14.1097	MIMAT0000076	hsa-miR-21-5p	7098	TLR3	protein-coding			rs1220507102/rs1377260723/rs375409923/rs746383582/rs749388493/rs755966556
hyperresponsiveness	WP1449	/Regulation of toll-like receptor signaling pathway/	14.1097	MIMAT0000076	hsa-miR-21-5p	3627	CXCL10	protein-coding	rs1312504378/rs572732596		rs1220507102/rs1377260723/rs375409923/rs746383582/rs749388493/rs755966556
hyperresponsiveness	WP1449	/Regulation of toll-like receptor signaling pathway/	14.1097	MIMAT0000076	hsa-miR-21-5p	60674	GAS5	lncRNA			rs1220507102/rs1377260723/rs375409923/rs746383582/rs749388493/rs755966556
hyperresponsiveness	WP5095	/Overview of proinflammatory and profibrotic mediators/	6.53289	MIMAT0000076	hsa-miR-21-5p	7040	TGFB1	protein-coding			rs1220507102/rs1377260723/rs375409923/rs746383582/rs749388493/rs755966556
hyperresponsiveness	WP5095	/Overview of proinflammatory and profibrotic mediators/	6.53289	MIMAT0000076	hsa-miR-21-5p	3553	IL1B	protein-coding			rs1220507102/rs1377260723/rs375409923/rs746383582/rs749388493/rs755966556
hyperresponsiveness	WP5095	/Overview of proinflammatory and profibrotic mediators/	6.53289	MIMAT0000076	hsa-miR-21-5p	3627	CXCL10	protein-coding	rs1312504378/rs572732596		rs1220507102/rs1377260723/rs375409923/rs746383582/rs749388493/rs755966556
hyperresponsiveness	WP5095	/Overview of proinflammatory and profibrotic mediators/	6.53289	MIMAT0000076	hsa-miR-21-5p	60674	GAS5	lncRNA			rs1220507102/rs1377260723/rs375409923/rs746383582/rs749388493/rs755966556
