# Supplementary material for: Multiplex-Heterogeneous Network-Based Capturing Potential SNP “Switches” of Pathways Associating With Diverse Disease Characteristics of Asthma
Source: Front Cell Dev Biol. 2021 Dec 14;9:744932. doi: 10.3389/fcell.2021.744932 (PMC8712737; doi:10.3389/fcell.2021.744932)
Supplement: Supplementary file 7 [file Table1.XLSX]

## Sheet: Sheet1
miRNAID	mRNAID
MIMAT0000075	3091
MIMAT0000449	7852
MIMAT0000421	1581
MIMAT0000279	6776
MIMAT0000076	10125
MIMAT0000243	1786
MIMAT0000093	94241
MIMAT0000441	4322
MIMAT0000441	5978
MIMAT0000441	999
MIMAT0003945	4916
MIMAT0000252	6622
MIMAT0003324	9112
MIMAT0003337	2896
MIMAT0003226	2138
MIMAT0003223	2064
MIMAT0003323	2064
MIMAT0002888	864
MIMAT0002875	1812
MIMAT0002176	4916
MIMAT0001631	4282
MIMAT0001536	9839
MIMAT0000728	1678
MIMAT0000728	136319
MIMAT0000728	5163
MIMAT0000726	5887
MIMAT0000724	7465
MIMAT0000724	7227
MIMAT0000724	10150
MIMAT0000724	51621
MIMAT0000685	596
MIMAT0000685	1385
MIMAT0000255	330
MIMAT0000255	2917
MIMAT0000255	182
MIMAT0000773	30008
MIMAT0000752	23621
MIMAT0000752	9429
MIMAT0000756	2735
MIMAT0000089	387
MIMAT0000718	7227
MIMAT0000718	10150
MIMAT0000718	51621
MIMAT0000100	7043
MIMAT0000100	9759
MIMAT0000100	56998
MIMAT0000100	50509
MIMAT0000100	1284
MIMAT0000100	1277
MIMAT0004901	23621
MIMAT0000084	861
MIMAT0000082	8091
MIMAT0000082	3159
MIMAT0000082	9134
MIMAT0000082	894
MIMAT0000080	2237
MIMAT0000080	1019
MIMAT0000080	890
MIMAT0000080	9212
MIMAT0000080	4609
MIMAT0000080	1870
MIMAT0000280	4208
MIMAT0000280	3925
MIMAT0000280	4005
MIMAT0000279	1027
MIMAT0000279	10018
MIMAT0000279	6648
MIMAT0000279	4312
MIMAT0000278	1027
MIMAT0000278	10018
MIMAT0000278	90427
MIMAT0000274	23411
MIMAT0000271	2146
MIMAT0000267	3205
MIMAT0000267	9537
MIMAT0000267	5292
MIMAT0000267	3198
MIMAT0000267	53834
MIMAT0000267	5893
MIMAT0000076	993
MIMAT0000076	596
MIMAT0000076	84305
MIMAT0000076	7466
MIMAT0000076	56889
MIMAT0000076	57142
MIMAT0000076	6201
MIMAT0000076	8985
MIMAT0000076	5161
MIMAT0000076	64151
MIMAT0000076	79139
MIMAT0000076	10409
MIMAT0000076	182
MIMAT0000076	5978
MIMAT0000075	9338
MIMAT0000075	595
MIMAT0000075	1869
MIMAT0000075	659
MIMAT0000462	4233
MIMAT0000265	4211
MIMAT0000265	3206
MIMAT0000265	596
MIMAT0000617	10381
MIMAT0000617	648
MIMAT0000318	5782
MIMAT0000682	1749
MIMAT0000263	3280
MIMAT0000227	10099
MIMAT0000227	90
MIMAT0000226	6702
MIMAT0000226	6280
MIMAT0000226	3852
MIMAT0000461	7465
MIMAT0000461	1871
MIMAT0000461	1021
MIMAT0000461	595
MIMAT0002891	3845
MIMAT0000258	51701
MIMAT0000258	2627
MIMAT0000258	1045
MIMAT0000257	51701
MIMAT0000257	2627
MIMAT0000257	1045
MIMAT0000256	51701
MIMAT0000256	2627
MIMAT0000256	1045
MIMAT0000070	57169
MIMAT0000070	6346
MIMAT0000070	7107
MIMAT0000070	64859
MIMAT0000070	4863
MIMAT0000070	7525
MIMAT0000069	648
MIMAT0000069	983
MIMAT0000069	3159
MIMAT0000417	898
MIMAT0000068	648
MIMAT0000068	89780
MIMAT0000068	4602
MIMAT0000068	993
MIMAT0000068	894
MIMAT0000646	4211
MIMAT0000646	23118
MIMAT0000439	596
MIMAT0000438	3135
MIMAT0000759	3135
MIMAT0000243	3135
MIMAT0000243	60436
MIMAT0000449	3075
MIMAT0000449	3656
MIMAT0000437	664
MIMAT0000437	688
MIMAT0000437	6657
MIMAT0000437	9314
MIMAT0000435	3845
MIMAT0000432	9839
MIMAT0000432	6935
MIMAT0000432	1749
MIMAT0000427	998
MIMAT0000427	10021
MIMAT0000427	7351
MIMAT0000427	3855
MIMAT0000426	23411
MIMAT0000691	94241
MIMAT0000424	4916
MIMAT0000445	161742
MIMAT0000445	10769
MIMAT0000423	658
MIMAT0000423	1978
MIMAT0000423	8091
MIMAT0000423	3159
MIMAT0000423	2735
MIMAT0000422	6662
MIMAT0000422	627
MIMAT0000421	3480
MIMAT0000421	6722
MIMAT0000104	5324
MIMAT0000680	83737
MIMAT0000680	351
MIMAT0000103	1869
MIMAT0000099	4613
MIMAT0000099	6310
MIMAT0000099	2146
MIMAT0000098	5347
MIMAT0000416	50804
MIMAT0000416	1025
MIMAT0000416	1050
MIMAT0000416	4205
MIMAT0000416	2626
MIMAT0000414	3845
MIMAT0000064	993
MIMAT0000062	1021
MIMAT0000062	4609
MIMAT0000062	596
MIMAT0000454	208
MIMAT0000437	4582
MIMAT0000099	351
MIMAT0000279	2309
MIMAT0000278	2309
MIMAT0004185	4204
MIMAT0000646	4204
MIMAT0000100	6667
MIMAT0003320	51147
MIMAT0000449	7097
MIMAT0000281	5655
MIMAT0000067	5655
MIMAT0000646	8651
MIMAT0000437	4646
MIMAT0000435	4646
MIMAT0000646	2956
MIMAT0000646	4436
MIMAT0000646	4292
MIMAT0000423	28511
MIMAT0000062	28511
MIMAT0001339	1582
MIMAT0001339	1581
MIMAT0000414	1278
MIMAT0005794	4171
MIMAT0000414	4609
MIMAT0000422	1947
MIMAT0002819	595
MIMAT0000274	6091
MIMAT0000070	3716
MIMAT0000089	5520
MIMAT0000089	26524
MIMAT0000430	50650
MIMAT0000430	9475
MIMAT0000430	389
MIMAT0002832	3091
MIMAT0001413	6774
MIMAT0001413	3091
MIMAT0000070	5728
MIMAT0001631	51719
MIMAT0000423	6608
MIMAT0000756	6608
MIMAT0000761	6608
MIMAT0000761	2735
MIMAT0000274	5728
MIMAT0000273	5728
MIMAT0000423	7157
MIMAT0000069	92
MIMAT0004985	1026
MIMAT0000437	1026
MIMAT0000259	1026
MIMAT0000093	1026
MIMAT0003335	1026
MIMAT0004814	1026
MIMAT0003309	1026
MIMAT0003237	1026
MIMAT0002867	1026
MIMAT0002843	1026
MIMAT0002834	1026
MIMAT0002829	1026
MIMAT0002853	1026
MIMAT0002837	1026
MIMAT0002827	1026
MIMAT0001340	1026
MIMAT0000724	1026
MIMAT0000707	1026
MIMAT0000772	1026
MIMAT0002890	1026
MIMAT0004901	1026
MIMAT0000085	1026
MIMAT0001413	1026
MIMAT0000075	1026
MIMAT0004960	1026
MIMAT0000241	1026
MIMAT0000070	1026
MIMAT0000426	1026
MIMAT0000443	1026
MIMAT0000680	1026
MIMAT0000726	8434
MIMAT0000417	8434
MIMAT0000437	6772
MIMAT0000437	7525
MIMAT0002853	5465
MIMAT0000646	3635
MIMAT0000280	1869
MIMAT0000281	7852
MIMAT0000281	998
MIMAT0000257	7078
MIMAT0000449	8772
MIMAT0000441	5452
MIMAT0000441	604
MIMAT0000441	2113
MIMAT0002874	1026
MIMAT0002874	899
MIMAT0002874	7465
MIMAT0002874	9134
MIMAT0002874	898
MIMAT0002874	1111
MIMAT0002874	993
MIMAT0002874	26523
MIMAT0002874	22926
MIMAT0002874	54443
MIMAT0002874	8556
MIMAT0001341	899
MIMAT0001341	8556
MIMAT0001341	993
MIMAT0001341	1111
MIMAT0001341	9493
MIMAT0001341	22926
MIMAT0001341	7465
MIMAT0001341	54443
MIMAT0000421	5879
MIMAT0000462	4854
MIMAT0000765	3371
MIMAT0000252	5058
MIMAT0000732	51684
MIMAT0000259	2309
MIMAT0000076	10253
MIMAT0000437	865
MIMAT0000437	5530
MIMAT0000437	9685
MIMAT0000086	1021
MIMAT0000100	1021
MIMAT0000064	7046
MIMAT0000431	9759
MIMAT0000255	4609
MIMAT0001341	5324
MIMAT0000257	5324
MIMAT0000256	5324
MIMAT0000717	2099
MIMAT0000462	2099
MIMAT0002819	2099
MIMAT0001412	2099
MIMAT0000072	2099
MIMAT0000428	3717
MIMAT0000062	3690
MIMAT0000226	301
MIMAT0000449	7189
MIMAT0000449	3654
MIMAT0000435	1788
MIMAT0000421	387
MIMAT0000751	1869
MIMAT0000279	1028
MIMAT0000255	4602
MIMAT0000726	7422
MIMAT0000718	7422
MIMAT0000318	9839
MIMAT0000318	8314
MIMAT0000617	8487
MIMAT0000617	8314
MIMAT0000432	8314
MIMAT0000682	8314
MIMAT0000437	3667
MIMAT0000437	79668
MIMAT0000686	4602
MIMAT0000685	4602
MIMAT0000255	8091
MIMAT0000255	1875
MIMAT0000255	995
MIMAT0000686	857
MIMAT0000685	857
MIMAT0000686	4233
MIMAT0000685	4233
MIMAT0000255	4233
MIMAT0000686	1871
MIMAT0000685	1021
MIMAT0000255	1019
MIMAT0000685	1019
MIMAT0000686	1019
MIMAT0000686	9134
MIMAT0000685	9134
MIMAT0000255	9134
MIMAT0000281	51209
MIMAT0000281	5159
MIMAT0000682	9908
MIMAT0000682	5100
MIMAT0000682	27314
MIMAT0000232	2114
MIMAT0000232	4204
MIMAT0000232	10001
MIMAT0000232	3726
MIMAT0000461	10018
MIMAT0000072	10644
MIMAT0000461	4204
MIMAT0000430	85414
MIMAT0000445	85414
MIMAT0000271	5728
MIMAT0000104	23621
MIMAT0000069	51209
MIMAT0000068	51209
MIMAT0000069	10121
MIMAT0000068	10121
MIMAT0000069	7167
MIMAT0000068	7167
MIMAT0000069	27250
MIMAT0000068	27250
MIMAT0000069	23011
MIMAT0000068	23011
MIMAT0000068	596
MIMAT0000069	7490
MIMAT0000068	7490
MIMAT0000069	55252
MIMAT0000068	55252
MIMAT0000069	26175
MIMAT0000068	26175
MIMAT0000069	22900
MIMAT0000068	22900
MIMAT0000069	8555
MIMAT0000068	8555
MIMAT0000069	55835
MIMAT0000068	55835
MIMAT0000069	80254
MIMAT0000068	80254
MIMAT0000069	1389
MIMAT0000068	1389
MIMAT0000069	55862
MIMAT0000068	55862
MIMAT0000069	9950
MIMAT0000068	9950
MIMAT0000069	55204
MIMAT0000068	55204
MIMAT0000069	2965
MIMAT0000068	2965
MIMAT0000069	3021
MIMAT0000068	3021
MIMAT0000069	57531
MIMAT0000068	57531
MIMAT0000069	84064
MIMAT0000068	84064
MIMAT0000069	55008
MIMAT0000068	55008
MIMAT0000069	10247
MIMAT0000068	10247
MIMAT0000069	84263
MIMAT0000068	84263
MIMAT0000068	3303
MIMAT0000069	3725
MIMAT0000068	3725
MIMAT0000069	4170
MIMAT0000068	4170
MIMAT0000069	4436
MIMAT0000068	4436
MIMAT0000069	115209
MIMAT0000068	115209
MIMAT0000069	64172
MIMAT0000068	64172
MIMAT0000069	10015
MIMAT0000068	10015
MIMAT0000069	5257
MIMAT0000068	5257
MIMAT0000069	5378
MIMAT0000068	5378
MIMAT0000069	5411
MIMAT0000068	5411
MIMAT0000069	5557
MIMAT0000068	5557
MIMAT0000069	5889
MIMAT0000068	5889
MIMAT0000069	55288
MIMAT0000068	55288
MIMAT0000069	6041
MIMAT0000068	6041
MIMAT0000069	10559
MIMAT0000068	10559
MIMAT0000069	51000
MIMAT0000068	51000
MIMAT0000069	7072
MIMAT0000068	7072
MIMAT0000069	7358
MIMAT0000068	7358
MIMAT0000069	7360
MIMAT0000068	7360
MIMAT0000069	84527
MIMAT0000068	84527
MIMAT0000681	1281
MIMAT0000681	1277
MIMAT0000100	23621
MIMAT0000416	10021
MIMAT0000451	4602
MIMAT0001341	898
MIMAT0001341	896
MIMAT0001341	1021
MIMAT0000069	1021
MIMAT0000069	896
MIMAT0001341	595
MIMAT0000449	6093
MIMAT0000264	7405
MIMAT0000076	7078
MIMAT0000243	1789
MIMAT0004489	595
MIMAT0000425	3202
MIMAT0000076	6660
MIMAT0000076	4507
MIMAT0000445	9134
MIMAT0000445	5998
MIMAT0000445	10043
MIMAT0000076	8434
MIMAT0000646	55070
MIMAT0000646	4090
MIMAT0000646	3097
MIMAT0000646	22834
MIMAT0000646	7547
MIMAT0000070	5800
MIMAT0000417	596
MIMAT0000255	4613
MIMAT0000090	10419
MIMAT0000081	10419
MIMAT0000752	960
MIMAT0000730	5494
MIMAT0000730	5058
MIMAT0000730	6647
MIMAT0000730	6648
MIMAT0002832	9429
MIMAT0000255	896
MIMAT0000255	993
MIMAT0000255	1021
MIMAT0000255	595
MIMAT0000082	1024
MIMAT0000082	990
MIMAT0000682	9839
MIMAT0000617	9839
MIMAT0000423	3976
MIMAT0000082	3976
MIMAT0000773	3976
MIMAT0001080	3218
MIMAT0000646	571
MIMAT0000416	9759
MIMAT0000416	27086
MIMAT0000275	10150
MIMAT0000275	1942
MIMAT0000275	9688
MIMAT0000275	23107
MIMAT0000275	10682
MIMAT0000275	3914
MIMAT0000424	1641
MIMAT0000424	5649
MIMAT0000722	1326
MIMAT0000646	3720
MIMAT0000770	599
MIMAT0000259	2308
MIMAT0000095	2308
MIMAT0000084	2308
MIMAT0000082	5728
MIMAT0003339	494115
MIMAT0003339	23492
MIMAT0002874	595
MIMAT0000280	388
MIMAT0000263	6418
MIMAT0000076	1870
MIMAT0000096	1869
MIMAT0000096	1870
MIMAT0000102	7097
MIMAT0000773	695
MIMAT0000253	3198
MIMAT0000425	9935
MIMAT0000070	5311
MIMAT0004701	4035
MIMAT0003165	4035
MIMAT0000266	4035
MIMAT0000074	4306
MIMAT0000428	4306
MIMAT0000422	4306
MIMAT0000682	1499
MIMAT0000418	118471
MIMAT0000089	50943
MIMAT0000076	2331
MIMAT0000076	7048
MIMAT0000076	5728
MIMAT0000076	1869
MIMAT0000086	5901
MIMAT0000423	7421
MIMAT0000092	7405
MIMAT0001627	2885
MIMAT0000441	83871
MIMAT0000427	775
MIMAT0000427	610
MIMAT0000416	610
MIMAT0000070	10018
MIMAT0000646	324
MIMAT0000076	7045
MIMAT0002816	5728
MIMAT0000084	5245
MIMAT0000099	2353
MIMAT0000076	9208
MIMAT0000076	4082
MIMAT0000259	5916
MIMAT0000103	1026
MIMAT0000069	595
MIMAT0000069	898
MIMAT0000068	595
MIMAT0000068	898
MIMAT0000063	997
MIMAT0003273	9871
MIMAT0000255	7471
MIMAT0000255	8313
MIMAT0000104	1021
MIMAT0000416	10971
MIMAT0000416	57590
MIMAT0000416	81622
MIMAT0000416	29128
MIMAT0000416	7170
MIMAT0000416	7169
MIMAT0000416	7168
MIMAT0000416	7057
MIMAT0000416	23345
MIMAT0000416	8636
MIMAT0000416	58533
MIMAT0000416	79751
MIMAT0000416	6576
MIMAT0000416	83442
MIMAT0000416	94081
MIMAT0000416	11196
MIMAT0000416	29901
MIMAT0000416	91869
MIMAT0000416	11137
MIMAT0000416	5792
MIMAT0000416	201562
MIMAT0000416	51495
MIMAT0000416	5757
MIMAT0000416	58155
MIMAT0000416	5725
MIMAT0000416	10942
MIMAT0000416	5479
MIMAT0000416	23649
MIMAT0000416	8301
MIMAT0000416	9260
MIMAT0000416	8829
MIMAT0000416	4853
MIMAT0000416	10797
MIMAT0000416	9902
MIMAT0000416	4343
MIMAT0000416	4233
MIMAT0000416	56262
MIMAT0000416	4035
MIMAT0000416	2147
MIMAT0000416	3691
MIMAT0000416	128239
MIMAT0000416	2820
MIMAT0000416	51125
MIMAT0000416	64841
MIMAT0000416	2580
MIMAT0000416	10919
MIMAT0000416	79813
MIMAT0000416	1956
MIMAT0000416	3337
MIMAT0000416	1075
MIMAT0000416	1465
MIMAT0000416	1371
MIMAT0000416	23603
MIMAT0000416	8161
MIMAT0000416	64866
MIMAT0000416	55832
MIMAT0000416	140707
MIMAT0000416	594
MIMAT0000416	535
MIMAT0000416	9070
MIMAT0000416	196528
MIMAT0000416	8289
MIMAT0000416	8943
MIMAT0000416	8546
MIMAT0000416	302
MIMAT0000416	290
MIMAT0000416	10541
MIMAT0000416	375790
MIMAT0000416	79814
MIMAT0000416	83440
MIMAT0000416	83451
MIMAT0000069	90441
MIMAT0000069	90522
MIMAT0000069	10490
MIMAT0000069	84135
MIMAT0000069	9354
MIMAT0000069	7335
MIMAT0000069	27338
MIMAT0000069	25828
MIMAT0000069	7170
MIMAT0000069	10953
MIMAT0000069	8744
MIMAT0000069	79188
MIMAT0000069	79073
MIMAT0000069	58477
MIMAT0000069	6734
MIMAT0000069	8878
MIMAT0000069	10558
MIMAT0000069	6541
MIMAT0000069	92745
MIMAT0000069	81539
MIMAT0000069	79751
MIMAT0000069	9123
MIMAT0000069	6558
MIMAT0000069	8036
MIMAT0000069	5270
MIMAT0000069	10802
MIMAT0000069	57142
MIMAT0000069	91869
MIMAT0000069	5917
MIMAT0000069	27314
MIMAT0000069	5813
MIMAT0000069	5743
MIMAT0000069	29968
MIMAT0000069	5527
MIMAT0000069	10105
MIMAT0000069	5347
MIMAT0000069	23761
MIMAT0000069	90102
MIMAT0000069	24145
MIMAT0000069	5049
MIMAT0000069	4883
MIMAT0000069	4853
MIMAT0000069	8774
MIMAT0000069	55052
MIMAT0000069	10962
MIMAT0000069	4298
MIMAT0000069	11313
MIMAT0000069	7798
MIMAT0000069	3915
MIMAT0000069	3839
MIMAT0000069	3783
MIMAT0000069	3673
MIMAT0000069	79711
MIMAT0000069	3482
MIMAT0000069	7866
MIMAT0000069	3475
MIMAT0000069	3162
MIMAT0000069	3303
MIMAT0000069	3304
MIMAT0000069	10542
MIMAT0000069	23438
MIMAT0000069	3035
MIMAT0000069	2948
MIMAT0000069	57678
MIMAT0000069	54552
MIMAT0000069	2673
MIMAT0000069	85476
MIMAT0000069	51809
MIMAT0000069	64778
MIMAT0000069	2247
MIMAT0000069	1977
MIMAT0000069	1956
MIMAT0000069	11080
MIMAT0000069	26973
MIMAT0000069	51654
MIMAT0000069	781
MIMAT0000069	771
MIMAT0000069	79065
MIMAT0000069	29907
MIMAT0000069	402
MIMAT0000069	396
MIMAT0000069	159
MIMAT0000069	53
MIMAT0000069	55347
MIMAT0000069	10061
MIMAT0000069	2147
MIMAT0000646	57590
MIMAT0000646	9341
MIMAT0000646	51465
MIMAT0000646	7296
MIMAT0000646	51060
MIMAT0000646	9319
MIMAT0000646	22954
MIMAT0000646	23471
MIMAT0000646	8797
MIMAT0000646	6902
MIMAT0000646	4070
MIMAT0000646	6856
MIMAT0000646	23224
MIMAT0000646	9342
MIMAT0000646	4086
MIMAT0000646	7779
MIMAT0000646	23677
MIMAT0000646	6386
MIMAT0000646	9522
MIMAT0000646	6009
MIMAT0000646	23186
MIMAT0000646	5955
MIMAT0000646	26064
MIMAT0000646	5870
MIMAT0000646	5878
MIMAT0000646	83871
MIMAT0000646	5874
MIMAT0000646	51715
MIMAT0000646	5795
MIMAT0000646	5584
MIMAT0000646	11230
MIMAT0000646	5536
MIMAT0000646	5493
MIMAT0000646	56655
MIMAT0000646	54107
MIMAT0000646	5420
MIMAT0000646	23129
MIMAT0000646	5586
MIMAT0000646	8301
MIMAT0000646	1912
MIMAT0000646	10611
MIMAT0000646	5139
MIMAT0000646	4907
MIMAT0000646	4677
MIMAT0000646	4643
MIMAT0000646	4651
MIMAT0000646	124540
MIMAT0000646	9019
MIMAT0000646	158747
MIMAT0000646	64757
MIMAT0000646	25840
MIMAT0000646	54742
MIMAT0000646	4023
MIMAT0000646	23376
MIMAT0000646	83693
MIMAT0000646	51144
MIMAT0000646	10672
MIMAT0000646	114793
MIMAT0000646	3992
MIMAT0000646	1829
MIMAT0000646	29952
MIMAT0000646	131118
MIMAT0000646	3337
MIMAT0000646	79665
MIMAT0000646	1595
MIMAT0000646	8450
MIMAT0000646	1499
MIMAT0000646	9076
MIMAT0000646	10036
MIMAT0000646	1051
MIMAT0000646	80279
MIMAT0000646	865
MIMAT0000646	27154
MIMAT0000646	10282
MIMAT0000646	528
MIMAT0000646	64422
MIMAT0000646	221079
MIMAT0000646	285598
MIMAT0000646	196528
MIMAT0000646	23647
MIMAT0000646	27236
MIMAT0000646	51479
MIMAT0000646	347902
MIMAT0000063	81539
MIMAT0000063	8161
MIMAT0000063	23339
MIMAT0000063	29128
MIMAT0000063	7368
MIMAT0000063	7298
MIMAT0000063	283237
MIMAT0000063	55621
MIMAT0000063	23670
MIMAT0000063	7057
MIMAT0000063	51616
MIMAT0000063	283377
MIMAT0000063	60559
MIMAT0000063	8773
MIMAT0000063	81034
MIMAT0000063	29957
MIMAT0000063	6576
MIMAT0000063	10165
MIMAT0000063	6509
MIMAT0000063	57410
MIMAT0000063	10557
MIMAT0000063	391
MIMAT0000063	388
MIMAT0000063	157506
MIMAT0000063	9904
MIMAT0000063	7837
MIMAT0000063	5743
MIMAT0000063	5557
MIMAT0000063	5510
MIMAT0000063	9883
MIMAT0000063	5432
MIMAT0000063	5425
MIMAT0000063	10857
MIMAT0000063	64359
MIMAT0000063	4734
MIMAT0000063	4552
MIMAT0000063	51650
MIMAT0000063	64951
MIMAT0000063	79922
MIMAT0000063	4298
MIMAT0000063	92935
MIMAT0000063	79711
MIMAT0000063	10642
MIMAT0000063	2147
MIMAT0000063	3475
MIMAT0000063	24138
MIMAT0000063	3159
MIMAT0000063	2997
MIMAT0000063	84705
MIMAT0000063	134266
MIMAT0000063	9289
MIMAT0000063	79760
MIMAT0000063	22862
MIMAT0000063	84191
MIMAT0000063	54491
MIMAT0000063	9415
MIMAT0000063	54935
MIMAT0000063	11266
MIMAT0000063	1832
MIMAT0000063	80005
MIMAT0000063	90957
MIMAT0000063	1453
MIMAT0000063	29099
MIMAT0000063	27243
MIMAT0000063	54901
MIMAT0000063	10423
MIMAT0000063	23589
MIMAT0000063	822
MIMAT0000063	10241
MIMAT0000063	9212
MIMAT0000063	9296
MIMAT0000063	535
MIMAT0000063	83858
MIMAT0000063	64682
MIMAT0000063	10270
MIMAT0000063	80755
MIMAT0000441	23621
MIMAT0001627	26281
MIMAT0001536	6935
MIMAT0003386	6566
MIMAT0003386	7272
MIMAT0000728	7398
MIMAT0000728	3717
MIMAT0000728	79602
MIMAT0000728	708
MIMAT0000726	26524
MIMAT0000255	1871
MIMAT0000255	28514
MIMAT0000255	6844
MIMAT0000088	1021
MIMAT0000088	9057
MIMAT0000088	23670
MIMAT0000088	7057
MIMAT0000088	3491
MIMAT0000088	7846
MIMAT0000086	23621
MIMAT0000419	4851
MIMAT0000084	65986
MIMAT0000084	4661
MIMAT0000082	2146
MIMAT0000082	5324
MIMAT0000080	4851
MIMAT0000418	4851
MIMAT0000078	6387
MIMAT0000279	3815
MIMAT0000278	3815
MIMAT0001413	10114
MIMAT0001413	29116
MIMAT0000075	7048
MIMAT0000462	7402
MIMAT0000462	11167
MIMAT0000074	23621
MIMAT0000073	3202
MIMAT0000073	4204
MIMAT0000069	596
MIMAT0000069	905
MIMAT0000068	23621
MIMAT0000646	53346
MIMAT0000646	9782
MIMAT0000646	23641
MIMAT0000646	79960
MIMAT0000437	29766
MIMAT0000432	688
MIMAT0000432	6788
MIMAT0000770	5315
MIMAT0000427	5315
MIMAT0000444	85414
MIMAT0000422	23621
MIMAT0000422	55225
MIMAT0000422	84061
MIMAT0000422	8801
MIMAT0000422	6836
MIMAT0000422	60481
MIMAT0000422	79602
MIMAT0000422	136319
MIMAT0000103	10114
MIMAT0000103	29116
MIMAT0000103	5925
MIMAT0000101	2819
MIMAT0000416	9464
MIMAT0000416	3479
MIMAT0000416	7114
MIMAT0000416	285590
MIMAT0000063	136319
MIMAT0000063	22934
MIMAT0000063	71
MIMAT0000062	4771
MIMAT0000062	4893
MIMAT0000062	3845
MIMAT0003386	5631
MIMAT0003386	130557
MIMAT0003386	399979
MIMAT0000437	3205
MIMAT0000445	3205
MIMAT0000449	675
MIMAT0000449	672
MIMAT0000681	6996
MIMAT0000681	6678
MIMAT0000681	3915
MIMAT0000681	1306
MIMAT0000681	1284
MIMAT0000681	1282
MIMAT0000681	1278
MIMAT0000681	2597
MIMAT0000267	4884
MIMAT0000726	27254
MIMAT0002846	351
MIMAT0000103	351
MIMAT0000062	639
MIMAT0000441	639
MIMAT0000758	324
MIMAT0000428	324
MIMAT0000087	627
MIMAT0002867	4091
MIMAT0002867	9429
MIMAT0000242	23261
MIMAT0000242	192669
MIMAT0000646	387
MIMAT0000510	661
MIMAT0000232	4233
MIMAT0000278	3215
MIMAT0002882	285242
MIMAT0000076	7168
MIMAT0000416	3759
MIMAT0000416	2697
MIMAT0000427	842
MIMAT0000095	4286
MIMAT0000259	4286
MIMAT0000095	112
MIMAT0000259	112
MIMAT0000077	655
MIMAT0000065	8091
MIMAT0000646	185
MIMAT0000080	1719
MIMAT0000254	3236
MIMAT0000267	1944
MIMAT0000422	1050
MIMAT0000064	131405
MIMAT0000062	131405
MIMAT0000062	3169
MIMAT0000062	8856
MIMAT0000062	7421
MIMAT0000066	8091
MIMAT0000063	8091
MIMAT0000731	51684
MIMAT0000076	4781
MIMAT0000414	8091
MIMAT0000255	23411
MIMAT0000226	3218
MIMAT0000278	1028
MIMAT0000432	7042
MIMAT0000617	6935
MIMAT0000252	1956
MIMAT0000063	993
MIMAT0000063	1021
MIMAT0000255	596
MIMAT0000062	55225
MIMAT0000097	55225
MIMAT0000689	55225
MIMAT0000432	6421
MIMAT0000100	6421
MIMAT0000082	26135
MIMAT0000100	51726
MIMAT0000064	8091
MIMAT0000062	8091
MIMAT0000279	51014
MIMAT0000278	51014
MIMAT0000082	4086
MIMAT0000770	5309
MIMAT0000423	8879
MIMAT0000423	119504
MIMAT0000423	1054
MIMAT0000423	578
MIMAT0000063	605
MIMAT0000084	6671
MIMAT0000084	6670
MIMAT0000084	6667
MIMAT0000076	1021
MIMAT0000076	6102
MIMAT0000076	23678
MIMAT0000076	117247
MIMAT0000076	317
MIMAT0000076	113263
MIMAT0000076	9655
MIMAT0000076	27244
MIMAT0000076	7832
MIMAT0000076	10114
MIMAT0000076	10447
MIMAT0000076	355
MIMAT0000726	960
MIMAT0000765	10461
MIMAT0000765	5799
MIMAT0000765	6659
MIMAT0000724	26524
MIMAT0000095	3351
MIMAT0000093	1869
MIMAT0000077	5465
MIMAT0000077	2099
MIMAT0000069	1073
MIMAT0000069	1444
MIMAT0000069	1393
MIMAT0000266	6935
MIMAT0000682	6935
MIMAT0000682	8487
MIMAT0000318	6935
MIMAT0000063	595
MIMAT0000459	4170
MIMAT0000459	1876
MIMAT0000429	1876
MIMAT0000429	1021
MIMAT0000726	9493
MIMAT0000726	2631
MIMAT0000726	54978
MIMAT0000726	1912
MIMAT0000726	100133941
MIMAT0000726	9818
MIMAT0000726	4603
MIMAT0000726	59349
MIMAT0000726	9709
MIMAT0000726	51631
MIMAT0000726	4001
MIMAT0000726	23608
MIMAT0000726	50650
MIMAT0000726	79443
MIMAT0000726	9308
MIMAT0000726	2635
MIMAT0000726	284996
MIMAT0000726	7126
MIMAT0000726	8676
MIMAT0000726	128486
MIMAT0000726	29899
MIMAT0000726	1063
MIMAT0000726	1073
MIMAT0000726	11334
MIMAT0000726	51141
MIMAT0000726	51228
MIMAT0000726	5970
MIMAT0000726	9055
MIMAT0000726	11177
MIMAT0000726	219333
MIMAT0000726	51199
MIMAT0000726	55357
MIMAT0000726	7023
MIMAT0000726	28978
MIMAT0000726	6789
MIMAT0000726	7769
MIMAT0000726	51182
MIMAT0000726	91749
MIMAT0000726	79085
MIMAT0000726	51759
MIMAT0000726	100507436
MIMAT0000726	221656
MIMAT0000726	80306
MIMAT0000726	8754
MIMAT0000726	123016
MIMAT0000726	11244
MIMAT0000726	22934
MIMAT0000422	1677
MIMAT0000422	23650
MIMAT0000422	8555
MIMAT0000422	5916
MIMAT0000422	54956
MIMAT0000422	10095
MIMAT0000422	5782
MIMAT0000422	2070
MIMAT0000422	6894
MIMAT0000422	10459
MIMAT0000422	4001
MIMAT0000422	10146
MIMAT0000422	29128
MIMAT0000422	8895
MIMAT0000422	26503
MIMAT0000422	1718
MIMAT0000422	93973
MIMAT0000422	4627
MIMAT0000422	2000
MIMAT0000422	93487
MIMAT0000422	83879
MIMAT0000422	121260
MIMAT0000422	2040
MIMAT0000422	9107
MIMAT0000422	10622
MIMAT0000422	653145
MIMAT0000422	114882
MIMAT0000422	10950
MIMAT0000422	9341
MIMAT0000422	84196
MIMAT0000422	754
MIMAT0000422	5236
MIMAT0000422	1545
MIMAT0000422	10040
MIMAT0000422	4090
MIMAT0000422	4782
MIMAT0000422	6259
MIMAT0000422	1490
MIMAT0000422	22856
MIMAT0000422	2790
MIMAT0000422	64396
MIMAT0000422	1432
MIMAT0000422	10783
MIMAT0000422	4124
MIMAT0000422	10106
MIMAT0000422	26258
MIMAT0000422	55635
MIMAT0000422	5970
MIMAT0000422	11104
MIMAT0000422	6584
MIMAT0000422	83593
MIMAT0000422	27242
MIMAT0000422	1635
MIMAT0000422	966
MIMAT0000422	1019
MIMAT0000422	10553
MIMAT0000422	223
MIMAT0000422	6744
MIMAT0000422	91754
MIMAT0000422	9060
MIMAT0000422	84079
MIMAT0000422	27301
MIMAT0000422	2934
MIMAT0000422	148867
MIMAT0000422	1021
MIMAT0000422	23593
MIMAT0000422	57491
MIMAT0000422	116254
MIMAT0000422	5269
MIMAT0000422	5725
MIMAT0000422	7866
MIMAT0000422	1856
MIMAT0000422	196
MIMAT0000422	5355
MIMAT0000422	5420
MIMAT0000422	1500
MIMAT0000422	171177
MIMAT0000422	6667
MIMAT0000422	10449
MIMAT0000422	4833
MIMAT0000422	6566
MIMAT0000422	29969
MIMAT0000422	27236
MIMAT0000422	1785
MIMAT0000422	10424
MIMAT0000422	54537
MIMAT0000422	84327
MIMAT0000422	2683
MIMAT0000422	10198
MIMAT0000422	29083
MIMAT0000422	50848
MIMAT0000422	2773
MIMAT0000422	253512
MIMAT0000422	27230
MIMAT0000422	26147
MIMAT0000422	125476
MIMAT0000422	2054
MIMAT0000422	9321
MIMAT0000422	7094
MIMAT0000422	23075
MIMAT0000422	9138
MIMAT0000422	64834
MIMAT0000422	8826
MIMAT0000422	51099
MIMAT0000422	57140
MIMAT0000422	8677
MIMAT0000422	7003
MIMAT0000422	283635
MIMAT0000422	115548
MIMAT0000422	64764
MIMAT0000422	204
MIMAT0000422	57217
MIMAT0000422	3032
MIMAT0000422	55227
MIMAT0000422	117581
MIMAT0000422	10053
MIMAT0000422	6591
MIMAT0000422	9144
MIMAT0000422	9414
MIMAT0000422	857
MIMAT0000422	3915
MIMAT0000422	64215
MIMAT0000422	55536
MIMAT0000422	8985
MIMAT0000422	53358
MIMAT0000422	29956
MIMAT0000422	9516
MIMAT0000422	58190
MIMAT0000422	8763
MIMAT0000422	3688
MIMAT0000416	9422
MIMAT0000416	6936
MIMAT0000416	4942
MIMAT0000416	1182
MIMAT0000416	5440
MIMAT0000416	54566
MIMAT0000416	1665
MIMAT0000416	54585
MIMAT0000416	377
MIMAT0000416	114881
MIMAT0000416	8358
MIMAT0000416	63898
MIMAT0000416	23321
MIMAT0000416	64857
MIMAT0000416	11158
MIMAT0000416	23214
MIMAT0000416	372
MIMAT0000416	2199
MIMAT0000416	29956
MIMAT0000416	55041
MIMAT0000416	9883
MIMAT0000416	558
MIMAT0000416	57645
MIMAT0000416	10904
MIMAT0000416	10608
MIMAT0000416	57698
MIMAT0000416	27436
MIMAT0000416	55276
MIMAT0000416	27095
MIMAT0000416	22856
MIMAT0000416	157247
MIMAT0000416	2643
MIMAT0000416	5268
MIMAT0000416	253512
MIMAT0000416	147463
MIMAT0000416	55775
MIMAT0000416	7171
MIMAT0000416	57580
MIMAT0000416	27250
MIMAT0000416	51444
MIMAT0000416	8407
MIMAT0000416	50515
MIMAT0000416	11159
MIMAT0000416	55327
MIMAT0000416	3021
MIMAT0000416	6385
MIMAT0000416	9910
MIMAT0000416	10487
MIMAT0000416	1655
MIMAT0000416	220963
MIMAT0000416	23370
MIMAT0000416	22876
MIMAT0000416	51497
MIMAT0000416	54467
MIMAT0000416	27230
MIMAT0000416	7078
MIMAT0000416	3927
MIMAT0000416	89781
MIMAT0000416	10090
MIMAT0000416	22841
MIMAT0000416	326626
MIMAT0000416	23531
MIMAT0000416	81831
MIMAT0000416	132789
MIMAT0000416	92370
MIMAT0000416	4580
MIMAT0000416	103
MIMAT0000416	378
MIMAT0000416	127933
MIMAT0000255	4851
MIMAT0000087	4851
MIMAT0000422	10634
MIMAT0000422	117584
MIMAT0000422	678
MIMAT0000422	57048
MIMAT0000422	65981
MIMAT0000422	123228
MIMAT0000422	9260
MIMAT0000422	4651
MIMAT0000422	1875
MIMAT0000422	4772
MIMAT0000422	4811
MIMAT0000422	391
MIMAT0000416	3753
MIMAT0000427	3784
MIMAT0000070	1869
MIMAT0000423	2065
MIMAT0000423	2064
MIMAT0000226	3204
MIMAT0000226	3234
MIMAT0000226	3224
MIMAT0000263	3918
MIMAT0000068	9988
MIMAT0000080	1432
MIMAT0000432	9575
MIMAT0000078	3280
MIMAT0000416	627
MIMAT0000416	2539
MIMAT0000073	5728
MIMAT0000318	473
MIMAT0001536	473
MIMAT0000445	1398
MIMAT0000096	8091
MIMAT0000510	6863
MIMAT0000462	6863
MIMAT0000425	6863
MIMAT0000421	900
MIMAT0000646	94241
MIMAT0000075	7786
MIMAT0000075	596
MIMAT0000075	4209
MIMAT0000070	7786
MIMAT0000070	596
MIMAT0000070	4209
MIMAT0000086	1788
MIMAT0000681	1789
MIMAT0000100	1789
MIMAT0000086	1789
MIMAT0000681	1788
MIMAT0000100	1788
MIMAT0000092	3678
MIMAT0000264	25
MIMAT0000257	2891
MIMAT0000257	7447
MIMAT0000763	55585
MIMAT0000763	4857
MIMAT0000763	4130
MIMAT0000763	153090
MIMAT0000763	10472
MIMAT0000680	1869
MIMAT0000415	7099
MIMAT0000422	157506
MIMAT0000770	58155
MIMAT0000076	27250
MIMAT0000728	5324
MIMAT0000436	5324
MIMAT0000435	64778
MIMAT0000421	2959
MIMAT0000421	2997
MIMAT0000421	287
MIMAT0000421	84901
MIMAT0000421	9583
MIMAT0000421	311
MIMAT0000421	226
MIMAT0000421	51560
MIMAT0000421	80223
MIMAT0000421	27086
MIMAT0000421	4204
MIMAT0000421	4684
MIMAT0000421	55833
MIMAT0000421	9095
MIMAT0000421	65985
MIMAT0000421	1844
MIMAT0000421	477
MIMAT0000421	5600
MIMAT0000421	65991
MIMAT0000421	10000
MIMAT0000421	7165
MIMAT0000421	55568
MIMAT0000421	92579
MIMAT0000421	10947
MIMAT0000421	6541
MIMAT0000421	23214
MIMAT0000421	22887
MIMAT0000421	23657
MIMAT0000421	10221
MIMAT0000421	112399
MIMAT0000421	9253
MIMAT0000421	6868
MIMAT0000062	3159
MIMAT0000267	627
MIMAT0000267	5770
MIMAT0000267	5034
MIMAT0000267	29979
MIMAT0000267	9792
MIMAT0000267	81929
MIMAT0000267	4684
MIMAT0000267	58526
MIMAT0000267	266727
MIMAT0000267	57462
MIMAT0000267	23479
MIMAT0000267	3200
MIMAT0000267	23171
MIMAT0000267	201627
MIMAT0000267	132864
MIMAT0000267	8558
MIMAT0000267	23457
MIMAT0000267	10951
MIMAT0000267	7503
MIMAT0000267	3842
MIMAT0000267	23347
MIMAT0000267	375743
MIMAT0000267	25836
MIMAT0000267	57534
MIMAT0000267	25831
MIMAT0000267	2004
MIMAT0000267	23576
MIMAT0000267	23122
MIMAT0000267	80205
MIMAT0000267	286410
MIMAT0000267	324
MIMAT0000267	1871
MIMAT0000267	91
MIMAT0001541	993
MIMAT0001541	1021
MIMAT0000279	5520
MIMAT0000441	4790
MIMAT0000772	4363
MIMAT0000252	4363
MIMAT0000681	1021
MIMAT0000416	55553
MIMAT0000258	4853
MIMAT0000258	3845
MIMAT0000258	4855
MIMAT0000082	10746
MIMAT0000082	5925
MIMAT0000073	2099
MIMAT0003339	472
MIMAT0000254	9314
MIMAT0000086	1284
MIMAT0000086	1282
MIMAT0000451	1959
MIMAT0001341	3708
MIMAT0001341	5604
MIMAT0001341	8554
MIMAT0001341	2260
MIMAT0000765	81873
MIMAT0000765	5921
MIMAT0000281	1173
MIMAT0000281	4817
MIMAT0000281	2354
MIMAT0000281	23054
MIMAT0000266	1655
MIMAT0000266	3636
MIMAT0000266	5469
MIMAT0000093	5601
MIMAT0000770	4170
MIMAT0000265	7046
MIMAT0000265	7048
MIMAT0000265	6591
MIMAT0000245	2771
MIMAT0000432	8019
MIMAT0000432	51271
MIMAT0000432	5728
MIMAT0000086	4170
MIMAT0000100	4170
MIMAT0000681	4170
MIMAT0000681	596
MIMAT0000100	596
MIMAT0000086	596
MIMAT0000456	2308
MIMAT0000261	2308
MIMAT0000439	2308
MIMAT0000441	2308
MIMAT0000691	864
MIMAT0000076	388
MIMAT0000449	11124
MIMAT0000266	1875
MIMAT0000266	1869
MIMAT0000441	4916
MIMAT0000232	3855
MIMAT0000437	1956
MIMAT0000069	6194
MIMAT0000069	672
MIMAT0000069	10000
MIMAT0000068	672
MIMAT0000068	10000
MIMAT0000692	7329
MIMAT0000086	80381
MIMAT0000080	57761
MIMAT0000080	3172
MIMAT0000255	3172
MIMAT0000278	54541
MIMAT0000278	665
MIMAT0000278	29110
MIMAT0000278	4603
MIMAT0000278	27123
MIMAT0000278	58487
MIMAT0000278	8315
MIMAT0000278	11274
MIMAT0000278	10425
MIMAT0000278	27113
MIMAT0000278	10042
MIMAT0000075	5728
MIMAT0000072	5728
MIMAT0000074	5728
MIMAT0000075	351
MIMAT0000419	6768
MIMAT0000281	958
MIMAT0000423	90427
MIMAT0000081	10018
MIMAT0000095	1026
MIMAT0000098	1959
MIMAT0000098	3397
MIMAT0000098	2261
MIMAT0000098	4322
MIMAT0000423	51621
MIMAT0000418	1869
MIMAT0000418	5925
MIMAT0000073	595
MIMAT0000419	4322
MIMAT0000445	7422
MIMAT0000069	89780
MIMAT0000069	894
MIMAT0000096	4609
MIMAT0004676	596
MIMAT0004676	1019
MIMAT0000279	7078
MIMAT0000278	7078
MIMAT0000646	2252
MIMAT0000646	9641
MIMAT0002821	596
MIMAT0000258	596
MIMAT0000257	596
MIMAT0000256	596
MIMAT0000437	4215
MIMAT0000062	192670
MIMAT0000422	2004
MIMAT0000416	526
MIMAT0000416	113251
MIMAT0000416	1266
MIMAT0000724	2066
MIMAT0000073	2066
MIMAT0000718	2066
MIMAT0000274	4929
MIMAT0000073	4929
MIMAT0000718	4929
MIMAT0000724	4929
MIMAT0000427	6624
MIMAT0000437	6624
MIMAT0000265	4212
MIMAT0002805	5781
MIMAT0000715	894
MIMAT0000076	5268
MIMAT0000096	836
MIMAT0004676	1021
MIMAT0000765	5925
MIMAT0000758	3381
MIMAT0000758	632
MIMAT0000758	860
MIMAT0000617	2033
MIMAT0000318	2033
MIMAT0001536	2033
MIMAT0000259	2033
MIMAT0000460	2033
MIMAT0000083	2033
MIMAT0000081	9314
MIMAT0000086	6423
MIMAT0000086	22943
MIMAT0000688	4223
MIMAT0000256	5629
MIMAT0003324	10809
MIMAT0000684	1019
MIMAT0000684	595
MIMAT0000266	2065
MIMAT0000100	1786
MIMAT0000266	9839
MIMAT0000266	5581
MIMAT0003301	19
MIMAT0000091	19
MIMAT0000275	4779
MIMAT0000275	3927
MIMAT0000275	4097
MIMAT0000722	8091
MIMAT0000421	25778
MIMAT0000421	150864
MIMAT0002837	1994
MIMAT0002832	1994
MIMAT0002869	1994
MIMAT0000424	1871
MIMAT0000086	6285
MIMAT0000100	6285
MIMAT0000086	3614
MIMAT0000443	79727
MIMAT0000090	10018
MIMAT0000070	861
MIMAT0000075	861
MIMAT0000103	861
MIMAT0000510	7037
MIMAT0000064	4609
MIMAT0000731	11334
MIMAT0000423	4916
MIMAT0000443	4916
MIMAT0000279	8743
MIMAT0000278	8743
MIMAT0000435	5598
MIMAT0001541	3065
MIMAT0001541	55869
MIMAT0000416	9411
MIMAT0000416	5218
MIMAT0000416	54545
MIMAT0000416	4860
MIMAT0000416	126731
MIMAT0000416	63929
MIMAT0000416	79850
MIMAT0000416	84951
MIMAT0000416	23446
MIMAT0000416	51098
MIMAT0000416	140809
MIMAT0000074	6310
MIMAT0000073	6310
MIMAT0000425	6310
MIMAT0000318	2113
MIMAT0002804	367
MIMAT0000232	960
MIMAT0000104	4602
MIMAT0000082	4089
MIMAT0000252	3667
MIMAT0000252	8660
MIMAT0000231	2146
MIMAT0000251	7422
MIMAT0000447	7422
MIMAT0000431	7422
MIMAT0000100	7422
MIMAT0000104	7422
MIMAT0000726	84333
MIMAT0000726	149420
MIMAT0000726	51035
MIMAT0000227	51268
MIMAT0000227	5888
MIMAT0000227	5194
MIMAT0000227	9362
MIMAT0000227	3172
MIMAT0000227	11180
MIMAT0000227	8714
MIMAT0000227	8615
MIMAT0000227	55900
MIMAT0000227	55294
MIMAT0000231	3551
MIMAT0000681	2200
MIMAT0000080	91
MIMAT0000414	10642
MIMAT0000726	23097
MIMAT0000063	1875
MIMAT0000063	389421
MIMAT0000063	894
MIMAT0000063	4893
MIMAT0000076	659
MIMAT0000422	8992
MIMAT0000726	146223
MIMAT0000423	79727
MIMAT0000726	56674
MIMAT0000416	54502
MIMAT0000416	54964
MIMAT0000416	79794
MIMAT0000416	51447
MIMAT0000416	57472
MIMAT0000416	57542
MIMAT0000416	3796
MIMAT0000078	5458
MIMAT0000068	7456
MIMAT0000068	11311
MIMAT0000068	7184
MIMAT0000068	8935
MIMAT0000068	221294
MIMAT0000068	388650
MIMAT0000068	339804
MIMAT0000068	159091
MIMAT0000068	114825
MIMAT0000068	55028
MIMAT0000068	201973
MIMAT0000068	60526
MIMAT0000068	54969
MIMAT0000068	79815
MIMAT0000068	54482
MIMAT0000068	119504
MIMAT0000068	23705
MIMAT0000080	9761
MIMAT0000069	7422
MIMAT0000068	25829
MIMAT0000445	5296
MIMAT0000253	7392
MIMAT0000269	4204
MIMAT0000070	351
MIMAT0000068	351
MIMAT0000425	351
MIMAT0000065	351
MIMAT0000062	351
MIMAT0000075	4893
MIMAT0000062	1869
MIMAT0000442	23186
MIMAT0000241	9969
MIMAT0000417	595
MIMAT0000726	5893
MIMAT0000267	4361
MIMAT0000267	7507
MIMAT0000726	7507
MIMAT0000726	4361
MIMAT0000099	4170
MIMAT0002877	29126
MIMAT0000426	9743
MIMAT0001341	4774
MIMAT0000066	8669
MIMAT0000726	133015
MIMAT0000726	93081
MIMAT0000726	90488
MIMAT0000726	124930
MIMAT0000617	2335
MIMAT0000431	1445
MIMAT0000431	4322
MIMAT0000431	2247
MIMAT0000231	57018
MIMAT0000435	4513
MIMAT0000099	4513
MIMAT0000269	7490
MIMAT0000269	672
MIMAT0000082	4609
MIMAT0004749	3958
MIMAT0000423	865
MIMAT0000416	3329
MIMAT0000416	3308
MIMAT0000686	596
MIMAT0003301	596
MIMAT0000232	5601
MIMAT0000232	5594
MIMAT0000232	207
MIMAT0000232	5599
MIMAT0000232	1432
MIMAT0000281	8539
MIMAT0000076	5921
MIMAT0000430	7015
MIMAT0000681	10772
MIMAT0000423	2872
MIMAT0000243	8856
MIMAT0000063	890
MIMAT0001413	5468
MIMAT0000459	5747
MIMAT0000429	10499
MIMAT0000682	27250
MIMAT0000682	2627
MIMAT0000682	7412
MIMAT0000318	2626
MIMAT0000318	2335
MIMAT0000274	2146
MIMAT0000063	79727
MIMAT0000099	2201
MIMAT0000261	3688
MIMAT0000261	3796
MIMAT0000449	890
MIMAT0000449	5036
MIMAT0000089	6401
MIMAT0000071	3383
MIMAT0000086	2752
MIMAT0003386	9295
MIMAT0000252	5894
MIMAT0000099	8289
MIMAT0000103	51742
MIMAT0000275	3551
MIMAT0000077	9759
MIMAT0000455	387
MIMAT0000455	998
MIMAT0000422	64114
MIMAT0000422	10848
MIMAT0000242	6659
MIMAT0000086	8493
MIMAT0000255	7528
MIMAT0000068	7351
MIMAT0003249	6093
MIMAT0003218	6564
MIMAT0000242	2589
MIMAT0000242	2120
MIMAT0000242	659
MIMAT0000443	947
MIMAT0001413	51232
MIMAT0000093	7422
MIMAT0000646	84901
MIMAT0000252	10970
MIMAT0000252	9337
MIMAT0000252	1266
MIMAT0000252	829
MIMAT0000252	378
MIMAT0000252	5217
MIMAT0000252	10197
MIMAT0000074	10114
MIMAT0000074	51742
MIMAT0000074	29116
MIMAT0000443	7157
MIMAT0001413	51742
MIMAT0000726	57574
MIMAT0000726	57472
MIMAT0000422	9411
MIMAT0000252	5339
MIMAT0000439	4170
MIMAT0000445	7412
MIMAT0002846	960
MIMAT0000765	140739
MIMAT0000099	23512
MIMAT0000099	8726
MIMAT0000646	1523
MIMAT0000646	586
MIMAT0000092	51742
MIMAT0000092	10114
MIMAT0000092	29116
MIMAT0000422	81628
MIMAT0000422	80155
MIMAT0000086	5295
MIMAT0000093	3696
MIMAT0000255	4111
MIMAT0000255	4105
MIMAT0000255	4102
MIMAT0000255	4101
MIMAT0000688	55922
MIMAT0003324	7414
MIMAT0003223	7414
MIMAT0003223	9219
MIMAT0003324	9219
MIMAT0002173	4089
MIMAT0000422	6856
MIMAT0000422	23478
MIMAT0001413	25805
MIMAT0000222	1192
MIMAT0000222	24145
MIMAT0000222	6678
MIMAT0000222	4953
MIMAT0000222	1650
MIMAT0000222	9429
MIMAT0000222	1958
MIMAT0000222	10342
MIMAT0000222	1654
MIMAT0000222	54521
MIMAT0000222	1875
MIMAT0000222	4017
MIMAT0000222	57498
MIMAT0000222	7507
MIMAT0000222	580
MIMAT0000222	5934
MIMAT0000222	5862
MIMAT0000222	8452
MIMAT0000222	4214
MIMAT0000222	64065
MIMAT0003295	8140
MIMAT0000222	30849
MIMAT0000227	26511
MIMAT0000222	10227
MIMAT0000222	10438
MIMAT0000222	10507
MIMAT0000222	23637
MIMAT0000222	10351
MIMAT0000222	57205
MIMAT0000222	4478
MIMAT0000222	11160
MIMAT0000222	8714
MIMAT0000222	2890
MIMAT0000222	6314
MIMAT0000222	7184
MIMAT0000222	6240
MIMAT0000222	956
MIMAT0000222	8706
MIMAT0000222	8019
MIMAT0000222	214
MIMAT0000222	8417
MIMAT0000222	8763
MIMAT0000222	11156
MIMAT0000222	23705
MIMAT0000222	54093
MIMAT0000222	5138
MIMAT0000222	10142
MIMAT0000222	55556
MIMAT0000222	8498
MIMAT0000222	342096
MIMAT0000072	1490
MIMAT0000227	6875
MIMAT0000227	6257
MIMAT0000227	3184
MIMAT0000227	8511
MIMAT0000227	29894
MIMAT0000227	1801
MIMAT0000227	9364
MIMAT0000227	131566
MIMAT0000227	10551
MIMAT0000227	10025
MIMAT0000227	3150
MIMAT0000227	1192
MIMAT0000227	25865
MIMAT0000227	51477
MIMAT0000227	3831
MIMAT0000227	7259
MIMAT0000227	1388
MIMAT0000227	7840
MIMAT0000227	5936
MIMAT0000227	4038
MIMAT0000227	1809
MIMAT0000227	2521
MIMAT0000227	3249
MIMAT0000227	2309
MIMAT0000227	30846
MIMAT0000227	8870
MIMAT0000227	6642
MIMAT0000227	2804
MIMAT0000227	7728
MIMAT0000227	51214
MIMAT0000227	51230
MIMAT0000227	1066
MIMAT0000227	26003
MIMAT0000227	8558
MIMAT0000227	5989
MIMAT0000227	2592
MIMAT0000227	1540
MIMAT0000227	7071
MIMAT0000227	7372
MIMAT0000227	7757
MIMAT0000227	6787
MIMAT0000227	9473
MIMAT0000227	3554
MIMAT0000227	5576
MIMAT0000773	56898
MIMAT0000773	2592
MIMAT0000773	94009
MIMAT0000773	953
MIMAT0000773	2342
MIMAT0000773	2687
MIMAT0000773	57165
MIMAT0000773	54093
MIMAT0000773	7264
MIMAT0000773	8837
MIMAT0000773	54961
MIMAT0000773	78987
MIMAT0000773	10695
MIMAT0000773	2063
MIMAT0000773	919
MIMAT0000773	7013
MIMAT0000773	6257
MIMAT0000773	9993
MIMAT0000773	3590
[truncated: 380,249+ more rows]
